# Supplementary material for: Proteomic identification and functional characterization of MYH9, Hsc70, and DNAJA1 as novel substrates of HDAC6 deacetylase activity
Source: Protein Cell. 2014 Oct 15;6(1):42–54. doi: 10.1007/s13238-014-0102-8 (PMC4286133; doi:10.1007/s13238-014-0102-8)
Supplement: Supplementary file 2 — Supplementary material 2 (XLS 847 kb) [file 13238_2014_102_MOESM2_ESM.xls]

## Sheet: forward labeling-1
Datasheet S2-A. Protein identification and quantification reports from the forward labeling experiment (replicate one).
Notes:	1) Three replicates of forward labeling are immunoprecipitation replicates from one pair of wild-type (WT) and HDAC6 knockout (KO) mice.
	2) p-values given by the quantitaion software indicate peptide-level variation of the protein ratios.
	3) Only proteins with above 99% ID confidence and quantified with at least two unique peptides (p-value present) are considered quantifiable proteins in one replicate and subjected to further analysis.
N	Unused	Total	%Cov	%Cov(50)	%Cov(95)	Accession	Gene Symbol	Protein name	Peptides(95%)	WT/KO	p-value
1	130.23	130.23	56.2	48.27	45.93	IPI00111908	Cps1	Carbamoyl-phosphate synthase [ammonia], mitochondrial	92	0.49	0.032
2	100.07	100.07	75.83	70.07	68.96	IPI00117348	Tuba1b	Tubulin alpha-1B chain	92	0.17	0.013
3	83.46	83.46	69.66	67.64	67.64	IPI00169463	Tubb2c	Tubulin beta-2C chain	83	0.26	0.002
4	69.79	69.79	62.4	47.73	47.73	IPI00221400	Adh1	Alcohol dehydrogenase 1	55	0.46	0.285
5	66.97	66.97	76.56	62.61	58.75	IPI00874964	Gapd	GADPH	64	0.82	0.478
6	65.31	65.31	46.12	42.12	40	IPI00653254	Pygl	Liver glycogen phosphorylase	35	0.92	0.838
7	58.73	58.73	73.3	68.51	66.75	IPI00653158	Acaa2	Acetyl-Coenzyme A acyltransferase 2 (Mitochondrial 3-oxoacyl-Coenzyme A thiolase), isoform CRA_k	58	0.21	0.01
8	47.42	47.42	34.35	27.4	25.61	IPI00943457	Pcx	Pyruvate carboxylase isoform 1	31	0.55	0.058
9	46.8	46.8	23.76	14.46	11.38	IPI00113223	Fasn	Fatty acid synthase	22	1.71	0.348
10	43.5	43.5	58.59	44.67	37.61	IPI00130280	Atp5a1	ATP synthase subunit alpha, mitochondrial	24	0.51	0.143
11	43.03	43.03	57.77	49.51	45.87	IPI00134746	Ass1	Argininosuccinate synthase	30	0.48	0.051
12	41.87	41.87	38.58	29.49	26.94	IPI00153317	Aldh1l1	10-formyltetrahydrofolate dehydrogenase	21	1.11	0.726
13	41.75	41.75	39.1	39.1	37.09	IPI00807983	AI324046	Isoform 1 of Ig gamma-3 chain C region	44	0.9	0.967
14	40.6	40.6	46.72	40.91	38.64	IPI00128518	Mat1a	S-adenosylmethionine synthetase isoform type-1	24	0.42	0.185
15	40.44	40.44	38.4	28.88	25.88	IPI00953783	Mthfd1	Methylenetetrahydrofolate dehydrogenase 1	22	1.05	0.875
16	39.9	39.9	45.99	35.77	32.73	IPI00229080	Hsp90ab1	Hsp90ab1 protein	22	1.63	0.306
17	38.97	38.97	53.53	40.46	40.25	IPI00890234	Dbt	Dihydrolipoamide branched chain transacylase E2	22	0.86	0.54
18	33.77	33.77	47.99	40.25	38.54	IPI00323357	Hspa8	Heat shock cognate protein 70	20	0.53	0.166
19	32.29	32.29	29.43	21.07	21.07	IPI00126248	Acly	ATP citrate lyase	17	5.08	0.011
20	32.2	32.2	58.23	45.45	45.45	IPI00307837	Eef1a1	Elongation factor 1-alpha 1	25	0.48	0.144
21	31.59	31.59	46.78	36.04	33.17	IPI00111412	Rpl4	60S ribosomal protein L4	16	1.01	0.874
22	30.81	30.81	64.32	64.32	60.8	IPI00121788	Prdx1	Peroxiredoxin I	18	0.61	0.294
23	30.29	30.29	65.43	65.43	62.55	IPI00134599	Rps3	40S ribosomal protein S3	16	0.95	0.872
24	29.25	29.25	57.41	50	40.37	IPI00311236	Rpl7	60S ribosomal protein L7	17	0.96	0.836
25	29.02	29.02	54.37	45.63	42.97	IPI00331092	Rps4x	40S ribosomal protein S4, X isoform	17	0.84	0.442
26	28.94	28.94	46.98	35.58	32.09	IPI00117312	Got2	Aspartate aminotransferase, mitochondrial	16	0.33	0.024
27	27.7	27.75	43.12	39.63	36.76	IPI00267407	Aldh8a1	Aldehyde dehydrogenase family 8 member A1	22	0.54	0.022
28	26.59	26.59	67.69	66.92	63.08	IPI00221890	Car3	Carbonic anhydrase 3	17	11.39	0.039
29	23.03	23.03	35.83	28.19	20.56	IPI00153660	Dlat	Dihydrolipoyllysine-residue acetyltransferase component of pyruvate dehydrogenase complex	13	1.49	0.425
30	22.85	30.12	42.92	27.7	27.7	IPI00954663	Ighg;Igh-1b;Igh-1a	Igh protein	28	0.19	0.062
31	22.44	22.44	39.62	36.16	33.04	IPI00310669	Dak	Bifunctional ATP-dependent dihydroxyacetone kinase/FAD-AMP lyase (cyclizing)	11	1.54	0.645
32	22.01	22.01	28.09	19.11	11.31	IPI00466069	Eef2	Elongation factor 2	9	1.09	0.759
33	21.56	21.56	46.14	31.01	28.9	IPI00828479	Acox1	Acyl-Coenzyme A oxidase 1, palmitoyl, isoform CRA_a	11	0.26	0.099
34	20.45	20.46	25	13.2	11.72	IPI00169473	Oplah	5-oxoprolinase	11	0.71	0.375
35	20.21	20.21	34	27.81	26.05	IPI00890872	Pah	Phenylalanine hydroxylase	11	3.7	0.06
36	20.05	20.05	63.41	46.69	38.17	IPI00314950	Rplp0	60S acidic ribosomal protein P0	14	0.81	0.571
37	19.57	19.57	39.73	26.33	23.59	IPI00118625	Hal	Histidine ammonia-lyase	11	0.82	0.228
38	19.51	19.51	29.25	27.59	27.59	IPI00122139	Acaa1b	Acaa1a 3-ketoacyl-CoA thiolase B, peroxisomal	12	0.28	0.014
39	19.27	19.27	13.22	3.941	2.326	IPI00119876	Dync1h1	Cytoplasmic dynein 1 heavy chain 1	10	0.23	0.009
40	18.99	18.99	63.58	52.32	43.05	IPI00125901	Rps13	Ribosomal protein S13	10	0.92	0.621
41	18.73	18.73	49.32	40.2	37.5	IPI00626312	Rpl6	Similar to ribosomal protein L6	14	0.99	0.755
42	18.26	18.26	26.94	26.48	26.48	IPI00223714	Hist1h1e	Histone H1.4	9	1.25	0.732
43	18.13	18.13	42.91	25.52	25.52	IPI00468481	Atp5b	ATP synthase subunit beta, mitochondrial	9	1.02	0.975
44	18.1	18.1	64.38	48.86	34.25	IPI00850020	Igk-C	If kappa light chain (Fragment)	13	0.88
45	18.06	18.1	46.39	37.63	29.38	IPI00420726	Rps9	40S ribosomal protein S9	10	0.96	0.927
46	18.03	18.03	27.55	11.07	7.755	IPI00123181	Myh9	Myosin heavy chain 9	11	0.28	0.053
47	18	18	52.32	41.72	41.72	IPI00322562	Rps14	40S ribosomal protein S14	9	0.97	0.617
48	17.83	17.83	39.85	39.85	27.44	IPI00622160	Gm16477	Hypothetical protein	12	0.91	0.617
49	17.57	17.57	55.45	43.6	37.44	IPI00224505	Rpl13	60S ribosomal protein L13	13	1	0.97
50	17.44	17.44	64.42	63.46	56.73	IPI00876005	Hist4h4	Histone H4	11	2.5	0.028
51	17.23	17.23	62.79	44.77	43.02	IPI00469918	Gm10079	Rps16 protein	12	0.84	0.775
52	16.6	16.6	21.07	14.85	13.72	IPI00317794	Ncl	Nucleolin	8	1.23	0.857
53	16.52	16.52	63.64	45.83	37.12	IPI00331345	Rps3a	40S ribosomal protein S3a	10	1.25	0.319
54	16.52	16.52	70.39	54.61	42.11	IPI00851049	Rps18	Similar to ribosomal protein	12	1.08	0.862
55	16.07	16.07	59.31	53.79	43.45	IPI00132460	Rpl26	60S ribosomal protein L26	10	0.97	0.778
56	16	80.21	69.66	67.64	65.84	IPI00338039	Tubb2a	Tubulin beta-2A chain	78	0.28	0.021
57	15.98	18.02	49.73	37.7	27.54	IPI00555004	Adh5	Alcohol dehydrogenase class-3	11	1.15	0.868
58	15.95	16.69	26.2	24.66	21.77	IPI00113073	Aldh1b1	Aldehyde dehydrogenase X, mitochondrial	10	0.15	0.035
59	15.58	15.58	41.85	31.69	28.31	IPI00466128	Akr1a4	Alcohol dehydrogenase [NADP+]	8	12.11	0.15
60	15.53	15.53	47.27	30.4	18.76	IPI00134961	Acadm	Medium-chain specific acyl-CoA dehydrogenase, mitochondrial	8	0.46	0.147
61	15.52	15.53	12.58	9.883	8.895	IPI00850525	Upf1	Isoform 2 of Regulator of nonsense transcripts 1	8	0.57	0.015
62	15.42	15.5	36.32	27.8	25.11	IPI00331555	Bckdha	Branched chain keto acid dehydrogenase E1, alpha polypeptide	9	0.67	0.459
63	15.18	15.18	40.96	27.3	24.57	IPI00880400	Rps2	40S ribosomal protein S2	8	0.95	0.873
64	15.06	26.59	39.03	28.27	26.79	IPI00153758	Ighg;Igh-1b;Igh-1a	Ighg protein	29	1.46	0.358
65	14.84	14.84	73.25	45.86	41.4	IPI00875584	Rps19	Rps19 protein	10	1.1	0.854
66	14.79	14.8	41.98	41.98	33.33	IPI00830215	Ighg1	Ig gamma-1 chain C region secreted form	9	0.97	0.729
67	14.58	14.58	28.99	19.13	17.55	IPI00754704	Farsa	Farsla protein	7	0.48	0.223
68	14.5	14.5	54.79	52.11	49.04	IPI00830581	Hsd17b10	Hydroxyacyl-Coenzyme A dehydrogenase type II	8	0.4	0.192
69	14.45	14.45	40.38	39.42	35.58	IPI00466820	Rps8	40S ribosomal protein S8	8	0.98	0.824
70	14.34	14.34	55.6	38.27	38.27	IPI00314191	Cbr1	Carbonyl reductase [NADPH] 1	8	11.67	0.011
71	14.12	14.12	40.09	32.72	29.03	IPI00849927	Rpl10a	Ribosomal protein L10A	9	0.8	0.659
72	14.1	14.1	64.2	50.97	47.47	IPI00132080	Pgls	6-phosphogluconolactonase	8	0.44	0.301
73	14	90.13	70.98	65.18	65.18	IPI00117350	Tuba4a	Tubulin alpha-4A chain	83	0.18	0.024
74	13.95	13.95	33.57	22.14	14.07	IPI00554834	Ehhadh	Peroxisomal bifunctional enzyme	7	0.88	0.78
75	13.92	13.92	13.97	12.97	11.6	IPI00458392	Aldh16a1	Aldehyde dehydrogenase family 16 member A1	7	0.53	0.39
76	13.89	13.89	67.16	54.23	49.75	IPI00319652	Gpx1	Glutathione peroxidase 1	9	0.73	0.656
77	13.77	13.77	60.74	52.15	52.15	IPI00850934	Gm9493	Similar to ribosomal protein S7	10	0.76	0.312
78	13.4	13.4	76.52	76.52	76.52	IPI00139795	Rplp2	60S acidic ribosomal protein P2	9	0.81	0.307
79	13.23	13.23	61.54	54.62	44.62	IPI00265761	Hist1h2a	Histone H2A type 1	13	1.42	0.772
80	13.21	13.21	31.94	19.16	19.16	IPI00130950	Bhmt	Betaine--homocysteine S-methyltransferase 1	7	0.72	0.518
81	13.03	13.03	24.83	19.59	19.59	IPI00890005	Hnrnpk	Isoform 3 of Heterogeneous nuclear ribonucleoprotein K	8	0.9	0.872
82	12.93	12.93	30.6	30.28	23.34	IPI00317740	Gnb2l1	Guanine nucleotide-binding protein subunit beta-2-like 1	9	0.32	0.039
83	12.84	12.84	23.85	17.56	12.58	IPI00223092	Hadha	Trifunctional enzyme subunit alpha, mitochondrial	8	0.38	0.119
84	12.82	12.82	30.44	18.5	15.41	IPI00318577	Dpys	Dihydropyrimidinase	7	3.22	0.031
85	12.61	12.61	65.38	53.85	48.46	IPI00230660	Rps15a	40S ribosomal protein S15a	9	0.92	0.741
86	12.59	12.59	20.48	18.06	18.06	IPI00134809	Dlst	Isoform 1 of Dihydrolipoyllysine-residue succinyltransferase component of 2-oxoglutarate dehydrogenase complex	8	0.07	0.013
87	12.47	12.47	32.84	27.94	27.94	IPI00125521	Rps5	40S ribosomal protein S5	8	1.03	0.859
88	12.41	12.41	26.35	14.83	12.04	IPI00461249	Gm12141	Similar to Heat shock protein 1	6	0.18	0.026
89	12.26	12.26	54.55	49.09	49.09	IPI00112448	Rps10	40S ribosomal protein S10	9	0.92	0.625
90	12.21	12.21	33.84	23.16	20.87	IPI00554931	Hpd	Hpd 4-hydroxyphenylpyruvate dioxygenase	6	3.06	0.151
91	12.15	12.15	43.59	37.18	37.18	IPI00874935	Gm3174	Similar to ribosomal	9	1.02	0.926
92	11.76	11.76	40.47	29.18	29.18	IPI00137787	Rpl8	60S ribosomal protein L8	9	0.97	0.978
93	11.73	11.73	42.42	35.61	32.2	IPI00877236	Apoa1	Apolipoprotein A-I precursor	7	0.5	0.342
94	11.66	11.66	36.03	31.65	21.55	IPI00308706	Rpl5	60S ribosomal protein L5	6	1.17	0.644
95	11.47	11.47	30.92	20.39	20.39	IPI00856593	Ruvbl1	RuvB-like 1	6	0.15	0.122
96	11.39	11.39	39.95	23.33	20.6	IPI00755309	Rpl3	Ribosomal protein L36	7	0.69	0.562
97	11.21	11.21	17.26	13.68	8.632	IPI00420363	Ddx5	Probable ATP-dependent RNA helicase DDX5	5	0.78	0.747
98	11.15	11.15	21.88	17.17	17.17	IPI00751369	Ldha	lactate dehydrogenase A isoform 2	6	1.83	0.244
99	11.07	11.07	58.09	46.32	46.32	IPI00122421	Rpl27	60S ribosomal protein L27	7	0.98	0.715
100	11.03	11.03	28.98	23.89	19.25	IPI00625588	Tufm	Hypothetical protein	6	0.29	0.194
101	10.88	10.88	35.14	27.03	23.55	IPI00761421	Gm10362	Similar to Rpl17 protein	7	0.95	0.601
102	10.8	10.8	28.14	25.76	19.32	IPI00123604	Rpsa	40S ribosomal protein SA	5	0.92	0.789
103	10.78	10.78	28.83	23.98	19.13	IPI00623518	Gm7816	Similar to DnaJ-like protein	5	0.21	0.227
104	10.68	10.68	44.68	30.85	25	IPI00555113	Rpl18	60S ribosomal protein L18	7	1	0.969
105	10.45	10.45	61.94	35.82	35.07	IPI00875901	Hist1h2bk	Histone H2B	11	2.73	0.003
106	10.37	10.37	33.91	33.91	33.91	IPI00674601	Rps26	Similar to ribosomal protein S26	7	0.82	0.012
107	10.37	10.37	24.89	22.85	21.27	IPI00930878	Psmc3	Proteasome (prosome, macropain) 26S subunit, ATPase 3	7	1.19	0.855
108	10.32	10.32	30.81	19.1	17.3	IPI00475378	Ptbp1	Polypyrimidine tract binding protein 1 isoform 1	7	0.77	0.289
109	10.3	10.3	37.61	29.66	29.66	IPI00121348	Sds	L-serine dehydratase/L-threonine deaminase	6	0.6	0.014
110	10.26	10.26	32.7	27.36	24.53	IPI00130333	Dera	Putative deoxyribose-phosphate aldolase	5	0.59	0.271
111	10.09	10.09	44.13	21.43	14.8	IPI00265025	Galk1	Galactokinase 1	6	0.55	0.223
112	10	10	14.83	13.14	13.14	IPI00230415	Eif2s3x	Eukaryotic translation initiation factor 2 subunit 3, X-linked	5	1.14	0.881
113	9.88	9.88	45.8	36.64	30.53	IPI00753456	Rps24	Isoform 3 of 40S ribosomal protein S24	9	0.86	0.683
114	9.84	9.84	21.67	14.29	13	IPI00137409	Tkt	Transketolase	7	2.77	0.096
115	9.79	9.79	24.28	17.34	12.91	IPI00331436	Lap3	Isoform 1 of Cytosol aminopeptidase	5	1.13	0.605
116	9.72	9.72	42.13	26.97	26.97	IPI00624735	Gm10288	Similar to ribosomal protein L11	6	0.87	0.44
117	9.62	9.62	26.8	20.2	15.2	IPI00321644	Cyp2d26	Cytochrome P450 2D26	6	1.26	0.757
118	9.53	9.53	75.51	63.27	56.46	IPI00831055	Hbb-b1	Beta-globin	6	1.05	0.951
119	9.37	9.37	22.55	13.57	9.581	IPI00222457	Dars	Aspartyl-tRNA synthetase isoform 1	4	0.84	0.222
120	9.33	9.33	33.33	27.71	22.49	IPI00113655	Rps6	40S ribosomal protein S6	5	1.05	0.975
121	9.32	9.33	20.42	13.15	13.15	IPI00119470	Amdhd1	Probable imidazolonepropionase	5	4.93	0.07
122	9.22	9.22	43.96	26.85	24.5	IPI00131478	Sult1a1	Arylsulfotransferase ST1A4	7	0.3	0.126
123	9.15	9.15	27.51	18.51	18.51	IPI00125971	Psmc6	26S protease regulatory subunit S10B	5	1.09	0.914
124	9.12	9.12	28.03	22.29	22.29	IPI00762051	Rpl24	60S ribosomal protein L24	7	0.71	0.781
125	8.94	8.94	48.44	42.19	30.47	IPI00222546	Rpl22	60S ribosomal protein L22	5	1.14	0.41
126	8.86	8.86	40.92	18	11.46	IPI00798439	Lta4h	Leukotriene A4 hydrolase	6	0.41	0.008
127	8.74	8.74	50.63	32.28	27.85	IPI00762542	Rps11	40S ribosomal protein S11	5	0.97	0.735
128	8.71	8.71	12.67	6.828	6.828	IPI00123494	Psmd2	26S proteasome non-ATPase regulatory subunit 2	5	1.47	0.368
129	8.6	8.6	23.6548	20.36	20.36	IPI00331597	Hist1h1d	Histone H1.3	5	1.12	0.883
130	8.58	8.58	23.13	9.609	8.185	IPI00406118	Syncrip	Isoform 2 of Heterogeneous nuclear ribonucleoprotein Q	4	0.99	0.932
131	8.44	8.44	27.24	23.53	17.65	IPI00310658	Akr1c13	Aldo-keto reductase family 1 member C13	4	11	0.061
132	8.43	8.43	28.45	7.325	5.963	IPI00667120	A1cf	Isoform 2 of APOBEC1 complementation factor	4	0.92	0.693
133	8.26	8.26	13.93	6.094	6.094	IPI00136213	Sardh	Sarcosine dehydrogenase, mitochondrial	5	6.67	0.068
134	8.24	8.24	59.68	41.13	41.13	IPI00677102	Rpl31	hypothetical protein isoform 1	8	0.94	0.803
135	8.22	14.69	45.04	35.88	35.88	IPI00831058	Gm5153	Ig kappa chain V-II region 26-10	11	1.04	0.963
136	8.15	28.64	63.424	52.034	41.553	IPI00110827	Acta1	Actin, alpha skeletal muscle	22	1.74	0.008
137	8.14	8.14	30.79	22.22	17.46	IPI00474446	Eif2s1	Eukaryotic translation initiation factor 2 subunit 1	5	1.13	0.676
138	8.11	8.11	41.34	33.8	26.82	IPI00110843	Agmat	Agmat Agmatinase, mitochondrial	5	0.09	0.086
139	8.06	8.06	44.27	23.32	19.76	IPI00850054	Pnp	Purine nucleoside phosphorylase	4	1.3	0.867
140	8.05	8.05	42.52	17.29	17.29	IPI00915054	Rpl10	Similar to QM protein	5	0.97	0.832
141	8.01	8.01	31.93	25.21	25.21	IPI00323819	Rps20	40S ribosomal protein S20	4	0.9	0.834
142	8	18.26	28.3	27.83	27.83	IPI00223713	Hist1h1c	Histone H1.2	9	1.12	0.796
143	8	8	20.28	16.04	16.04	IPI00154054	Acat1	Acetyl-CoA acetyltransferase, mitochondrial	4	1.06	0.808
144	7.92	7.92	13.98	12.71	12.71	IPI00224729	Hnrnph1	Heterogeneous nuclear ribonucleoprotein H	5	2.01	0.334
145	7.85	7.85	33.85	31.37	28.88	IPI00120886	Ybx1	Nuclease-sensitive element-binding protein 1	4	2.2	0.822
146	7.79	7.79	17.2	7.062	5.695	IPI00223437	Copg	Coatomer subunit gamma-1	4	0.35	0.003
147	7.71	7.71	34.65	26.07	20.79	IPI00757181	Pura	Transcriptional activator protein Pur-alpha	4	0.85	0.891
148	7.66	7.66	26.59	14.51	14.51	IPI00845690	Ccbl2	Isoform 1 of Kynurenine--oxoglutarate transaminase 3	4	0.65	0.737
149	7.35	9.81	23.41	9.668	8.006	IPI00230035	Ddx3x	ATP-dependent RNA helicase DDX3X	5	0.42	0.436
150	7.12	7.12	11.67	8.831	8.831	IPI00115871	Acot1	Acyl-coenzyme A thioesterase 1	3	7.03	0.015
151	7.08	7.08	22.95	14.77	12.5	IPI00133428	Psmc1	26S protease regulatory subunit 4	5	1.94	0.527
152	6.98	6.98	28.71	11.72	11.72	IPI00828513	Psmc4	Proteasome 26S ATPase subunit 4	4	1.07	0.967
153	6.89	6.89	27.75	16.3	16.3	IPI00473728	Rpl14	60S ribosomal protein L14	6	0.65	0.129
154	6.83	6.83	53.69	25.62	18.72	IPI00223217	Rpl13a	60S ribosomal protein L13a	6	0.84	0.642
155	6.8	6.8	25.35	10.66	5.263	IPI00874876	Gne	Bifunctional UDP-N-acetylglucosamine 2-epimerase/N-acetylmannosamine kinase	3	1	0.973
156	6.79	6.8	64.38	41.25	25.62	IPI00468385	Gm11703	Hypothetical protein isoform 1	4	0.71	0.76
157	6.73	6.73	16.34	6.25	6.25	IPI00896057	Gys2	Glycogen synthase 2	4	0.3	0.339
158	6.69	6.69	17.31	9.549	6.506	IPI00120503	Copb1	Coatomer subunit beta	4	0.39	0.031
159	6.66	7.38	39.01	24.15	17.65	IPI00111950	Akr1c6	Estradiol 17 beta-dehydrogenase 5	4	11.9	0.047
160	6.62	7.17	27.54	17.76	13.97	IPI00626662	Aldh1a1	Retinal dehydrogenase 1	5	1.21	0.899
161	6.49	6.49	18.21	10.73	10.73	IPI00122633	Acsf2	Acyl-CoA synthetase family member 2, mitochondrial	4	0.62	0.096
162	6.45	6.45	18.27	10.22	8.644	IPI00874456	Dld	Dihydrolipoyl dehydrogenase, mitochondrial	3	0.45	0.555
163	6.44	6.44	20.3	14.47	14.47	IPI00123557	Ruvbl2	RuvB-like 2	5	0.65	0.712
164	6.37	6.37	28.97	28.97	28.97	IPI00831483	Rps15	40S ribosomal protein S15	11	1.03	0.958
165	6.18	6.25	36.73	36.73	36.73	IPI00757456	Gm16709	Ig heavy chain V region B1-8/186-2	4	0.62
166	6.14	6.14	30.89	22.76	21.95	IPI00263879	Rpl35	60S ribosomal protein L35	5	1	0.932
167	6.11	6.11	41.7649	36.8759	25.69	IPI00848593	Rps25	Isoform CRA_a (Ribosomal protein S25)	4	0.82	0.654
168	6.07	6.07	27.03	18.32	18.32	IPI00116753	Etfa	Electron transfer flavoprotein subunit alpha, mitochondrial	4	3.4	0.023
169	6	6	19.44	12.85	12.85	IPI00120864	Pbld	Phenazine biosynthesis-like domain-containing protein 1	3	3.58	0.419
170	6	6	15.25	6.026	6.026	IPI00116281	Cct6a	T-complex protein 1 subunit zeta	3	1.37	0.593
171	6	6	24.66	10.27	10.27	IPI00788331	Gcdh	Glutaryl-Coenzyme A dehydrogenase precursor	3	0.44	0.647
172	6	6	14.86	14.86	14.86	IPI00761650	Psmd9	26S proteasome non-ATPase regulatory subunit 9	3	0.93	0.837
173	6	6	40	24.76	24.76	IPI00928040	Rps27l	40S ribosomal protein S27	3	0.95
174	6	6	37.71	18.64	18.64	IPI00831162	Gm10881	Ig kappa chain V-V region L7	3	0.35	0.067
175	6	6	30.34	15.86	15.86	IPI00131357	Rps23	40S ribosomal protein S23	3	0.68	0.468
176	5.93	5.93	30.88	22.55	19.12	IPI00874692	Gm4294	Similar to ribosomal protein L15	8	0.88	0.558
177	5.86	5.86	17.4564	14.3289	14.3289	IPI00653274	Cct2	Brain cDNA, clone MNCb-1272, similar to Mus musculus chaperonin subunit 2 (beta) (Cct2), mRNA	4	0.61	0.372
178	5.77	5.77	49.82	17.54	13.33	IPI00131483	Sult2a1	Bile salt sulfotransferase 1	3	0.05	0.05
179	5.75	5.75	35.76	29.7	24.24	IPI00849793	Rpl12	60S ribosomal protein L12	3	1.06	0.783
180	5.72	5.72	15.3	9.632	9.632	IPI00828488	Hnrnpa2b1	Isoform 1 of Heterogeneous nuclear ribonucleoproteins A2/B1	3	1.06	0.82
181	5.72	5.72	31.2	24	24	IPI00677917	Rps25	Isoform CRA_a (Ribosomal protein S25)	4	0.75	0.044
182	5.66	5.66	10.12	3.836	3.175	IPI00339916	Eprs	Bifunctional aminoacyl-tRNA synthetase	4	1.14	0.951
183	5.65	5.66	39.52	35.33	24.55	IPI00554989	Ppia	Peptidyl-prolyl cis-trans isomerase	4	6.14	0.061
184	5.6	5.6	46.88	26.04	22.4	IPI00407917	Gm5451	Similar to 60S ribosomal protein L9	3	0.76	0.691
185	5.57	5.57	25	25	17.57	IPI00626628	Rpl27a	Ribosomal protein L27a	3	0.97	0.843
186	5.51	5.51	46.99	46.99	46.99	IPI00132950	Rps21	40S ribosomal protein S21	3	0.91	0.631
187	5.51	5.51	45.83	26.89	23.11	IPI00114628	Inmt	Indolethylamine N-methyltransferase	4	2.48	0.643
188	5.45	5.45	26.99	11.3	9.414	IPI00608017	Shmt1	Serine hydroxymethyltransferase 1	3	0.7	0.416
189	5.44	5.44	19.6548	14.8755	12.58	IPI00884509	Serbp1	SERPINE1 mRNA binding protein 1 isoform 2	3	0.67	0.398
190	5.42	5.42	41.84	34.69	34.69	IPI00918942	Cyb5	Cytochrome b-5	3	1.43	0.886
191	5.41	5.41	40.58	27.54	27.54	IPI00719947	Gm16417	Similar to ribosomal protein S28	3	0.92	0.616
192	5.4	5.4	14.83	7.415	7.415	IPI00406756	Agxt2l1	Alanine--glyoxylate aminotransferase 2-like 1	3	1.56	0.343
193	5.2	5.2	60.56	43.66	37.32	IPI00845802	Hba-a2	Hemoglobin alpha, adult chain 2	3	1.66	0.571
194	5.09	5.09	10.81	3.675	3.045	IPI00850133	Vwa8	Isoform 1 of Uncharacterized protein KIAA0564 homolog	4	0.2	0.177
195	5.03	5.03	50.37	34.81	27.41	IPI00465880	Rps17	40S ribosomal protein S17	5	0.94	0.888
196	5.01	5.01	27.86	17.06	7.559	IPI00261627	Sucla2	Succinyl-CoA ligase [ADP-forming] subunit beta, mitochondrial	3	0.4	0.397
197	4.99	4.99	18.2	12.14	12.14	IPI00132208	Dnaja1	DnaJ homolog subfamily A member 1	4	0.27	0.674
198	4.92	4.92	9.772	1.535	1.535	IPI00457499	Gcn1l1	GCN1 general control of amino-acid synthesis 1-like 1	3	0.21	0.379
199	4.92	4.92	24.22	12.66	11.19	IPI00116283	Cct3	T-complex protein 1 subunit gamma	4	1.23	0.964
200	4.84	4.85	14.88	9.722	9.325	IPI00323908	Cyp2d10	Cytochrome P450 2D10	4	0.91	0.954
201	4.82	4.82	27.46	15.9	15.9	IPI00406442	Suclg1	Succinyl-CoA ligase [GDP-forming] subunit alpha, mitochondrial	4	0.53	0.348
202	4.77	4.77	21.19	8.317	8.317	IPI00116850	D10Wsu52e	UPF0027 protein C22orf28 homolog	3	0.53	0.03
203	4.69	4.69	30.08	14.21	8.914	IPI00132042	Pdhb	Pyruvate dehydrogenase E1 component subunit beta, mitochondrial	2	0.81	0.63
204	4.65	5.1	26.78	11.18	7.129	IPI00111218	Aldh2	Aldehyde dehydrogenase, mitochondrial	3	0.73	0.49
205	4.62	4.62	19.17	6.218	6.218	IPI00648810	Pcyt2	Phosphate cytidylyltransferase 2, ethanolamine, isoform CRA_b	3	1.62	0.236
206	4.4	4.4	8.871	5.444	3.831	IPI00154045	Gpt	Alanine aminotransferase 1	2	2.29	0.513
207	4.35	4.35	36.5	20.44	20.44	IPI00620288	Gm12938	Similar to ribosomal protein L28	2	0.95	0.927
208	4.23	72.72	68.92	66.89	65.09	IPI00117352	Tubb5	Tubulin beta-5 chain	66	0.31	0.046
209	4.2	4.2	14.14	14.14	10.99	IPI00938462	Gcat	Glycine C-acetyltransferase isoform b	2	0.09	0.379
210	4.14	4.14	18.1	16.27	8.958	IPI00134131	Scp2	Isoform SCPx of Non-specific lipid-transfer protein	4	1.75	0.592
211	4.13	4.5	44.14	44.14	30.63	IPI00458263	Igk	Ig kappa chain V-III region 50S10.1	2	1.33	0.866
212	4.1	4.1	18.71	7.734	5.935	IPI00459493	Tcp1	Isoform 1 of T-complex protein 1 subunit alpha B	2	1.38	0.238
213	4.09	4.09	43.55	20.97	15.05	IPI00121493	Ttc36	Tetratricopeptide repeat protein 36	2	0.79	0.562
214	4.08	4.08	8.854	2.53	2.009	IPI00129276	Eif3a	Eukaryotic translation initiation factor 3 subunit A	2	2.15	0.28
215	4.07	4.08	14.38	8.628	6.416	IPI00116668	Ilk	Integrin-linked protein kinase	2	0.46	0.326
216	4.06	19.45	37.38	19.24	17.87	IPI00330804	Hsp90aa1	Heat shock protein HSP 90-alpha	12	1.47	0.331
217	4.04	4.04	15.75	3.937	3.937	IPI00420718	Hmgcs2	Hydroxymethylglutaryl-CoA synthase, mitochondrial	2	0.93	0.667
218	4.03	4.03	26.3	16.88	16.88	IPI00130840	Cope	Coatomer subunit epsilon	3	0.51	0.376
219	4.03	4.03	8.447	5.251	5.251	IPI00927993	Asl	Argininosuccinate lyase	2	0.48	0.662
220	4.01	4.01	15.68	7.666	7.666	IPI00336874	Hnrnpd	Isoform 4 of Heterogeneous nuclear ribonucleoprotein D0	2	1.1	0.964
221	4.01	4.01	33.93	33.93	33.93	IPI00625088	Gm7079	Similar to 40S ribosomal protein S29	2	0.68	0.559
222	4.01	30.1	62.6	53.58	36.6	IPI00480406	Actc1	Actin, alpha, cardiac muscle 1	22	1.76	0.114
223	4.01	4.01	28.45	10.34	10.34	IPI00553826	Rpl30	60S ribosomal protein L30	2	1	0.996
224	4	4	8.634	6.75	6.75	IPI00776053	Dync1i2	Dynein cytoplasmic 1 intermediate chain 2	2	0.36	0.069
225	4	4	13.38	8.987	6.501	IPI00453581	Glyctk	Isoform 1 of Glycerate kinase	2	0.45	0.188
226	4	4	27.35	27.35	27.35	IPI00408534	Gm1524	Monoclonal anti-idiotypic Schistosoma japonicum antibody NP30 immunoglobulin light chain variable region	2	0.06	0.205
227	4	4	13.53	8.271	8.271	IPI00849113	Fau	Fau protein	2	0.77	0.338
228	4	4	22.46	7.692	7.692	IPI00379694	Hmgcl	3-hydroxy-3-methylglutaryl CoA lyase precursor	2	0.19	0.42
229	4	4	15.12	4.448	4.448	IPI00928176	Aldh4a1	Aldehyde dehydrogenase 4A1 precursor	2	1.71	0.517
230	4	4	8.859	4.77	4.77	IPI00314225	Gckr	Glucokinase regulatory protein	2	0.74	0.671
231	4	4	11.72	5.172	5.172	IPI00318048	Nop56	Nucleolar protein 56	2	0.29	0.696
232	4	4	13.86	13.86	13.86	IPI00890117	Cfl1	Cofilin-1	2	0.79	0.91
233	4	4	29.57	29.57	29.57	IPI00407273	IGKV5-2	Ig kappa chain V region EV15	2	0.22
234	3.92	3.92	39.74	32.05	23.72	IPI00470152	Rps27a;Ubb;Ubc	Ribosomal protein S27a	3	1.04	0.874
235	3.91	3.91	45.59	19.85	19.85	IPI00659000	H3F3B	Histone H3	3	3.21	0.005
236	3.89	3.89	36.22	17.86	13.27	IPI00264398	Gm15360	Similar to Mus musculus ribosomal protein L19	2	0.96	0.581
237	3.83	3.83	52.86	50	50	IPI00677340	Gm13020	Similar to ribosomal protein L38	4	0.7	0.1
238	3.77	3.77	10.78	4.44	4.44	IPI00875924	Dnpep	Aspartyl aminopeptidase isoform b	2	0.65	0.544
239	3.72	3.72	8.142	5.487	3.717	IPI00648786	Sept9	Septin 9	2	1	0.997
240	3.63	3.63	7.699	2.566	1.796	IPI00889914	Ankfy1	Ankyrin repeat and FYVE domain containing 1	2	3.1	0.19
241	3.62	3.62	26.61	18.45	11.16	IPI00678584	Igl	Igl protein	3	1	1
242	3.59	3.59	35.07	34.33	19.4	IPI00849782	Rpl23a	60S ribosomal protein L23	3	0.91	0.807
243	3.58	3.58	10.6789	9.932	9.932	IPI00125325	Decr2	Peroxisomal 2,4-dienoyl-CoA reductase	2	0.51	0.51
244	3.54	3.54	14.96	14.96	14.96	IPI00153234	Pycrl	Pyrroline-5-carboxylate reductase 3	3	0.54	0.74
245	3.51	3.51	20.32	4.388	4.388	IPI00622811	Ap2m1	Adaptor protein complex AP-2, mu1, isoform CRA_a	2	1	0.981
246	3.4	3.4	6.422	6.422	6.422	IPI00895023	Carkd	Isoform 3 of Carbohydrate kinase domain-containing protein	2	1.81
247	3.34	3.34	12.67	3.976	3.976	IPI00880839	Hspa9	Heat shock protein 9	2	0.65	0.252
248	3.34	3.34	23.66	16.03	10.31	IPI00751429	Cutc	CutC copper transporter homolog isoform 2	2	0.52	0.728
249	3.32	3.32	8.723	2.968	2.158	IPI00830478	Fam120a	Constitutive coactivator of PPAR-gamma-like protein 1	2	0.65	0.633
250	3.19	3.19	17.26	6.316	6.316	IPI00115607	Hadhb	Trifunctional enzyme subunit beta	2	0.84
251	3.11	3.11	21.4574	13.4488	13.4488	IPI00454008	Shmt2	Serine hydroxymethyltransferase 2	2	0.4	0.389
252	3.1	3.1	12.4398	7.632	7.632	IPI00131438	Pck1	Phosphoenolpyruvate carboxykinase, cytosolic [GTP]	2	1.31	0.81
253	3.06	3.06	20.06	12.42	12.42	IPI00407158	Srr	Isoform 2 of Serine racemase	2	0.5	0.184
254	3.04	7.31	22.65	15.66	12.53	IPI00226073	Hnrnpf	Isoform 1 of Heterogeneous nuclear ribonucleoprotein F	7	0.55	0.646
255	2.99	2.99	15.32	4.681	4.681	IPI00875297	Trim21	Tripartite motif-containing 21	2	0.24	0.382
256	2.98	2.98	17.01	12.44	6.345	IPI00119305	Pa2g4	Proliferation-associated protein 2G4	2	0.54	0.403
257	2.98	3	24.45	16.8744	10.7659	IPI00750074	Atp5c1	ATP synthase, H+ transporting, mitochondrial F1 complex, gamma subunit isoform b	2	0.77	0.79
258	2.93	2.93	10.68	5.988	5.988	IPI00875405	Psmd1	Proteasome (prosome, macropain) 26S subunit, non-ATPase, 1	5	0.57	0.217
259	2.91	2.91	30.07	13.07	10.13	IPI00759886	Hnrnpc	Isoform 5 of Heterogeneous nuclear ribonucleoproteins C1/C2	2	0.87
260	2.9	2.9	19.67	7.904	7.904	IPI00221819	Eif2b4	Isoform 2 of Translation initiation factor eIF-2B subunit delta	2	0.11
261	2.89	2.89	12.79	6.8799	6.8799	IPI00894588	Acadl	long-chain acyl-CoA dehydrogenase precursor	2	1.45	0.39
262	2.88	2.88	35.25	12.23	6.835	IPI00226356	Ttpa	Alpha-tocopherol transfer protein	2	0.58	0.292
263	2.79	2.79	13.6	7.169	5.882	IPI00331174	Cct7	T-complex protein 1 subunit eta	3	1.03	0.983
264	2.72	2.72	27.59	27.59	19.83	IPI00421014	Igk	Anti-carcinoma embryonic antigen light chain variable region	2	0.35	0.697
265	2.71	2.71	23.95	9.506	9.506	IPI00125091	Lasp1	LIM and SH3 domain protein 1	3	0.64	0.311
266	2.69	2.69	12.74	2.909	2.909	IPI00468688	Tars	Threonyl-tRNA synthetase, cytoplasmic	2	1.71	0.023
267	2.65	4.82	16.89	9.021	9.021	IPI00265759	Rbm47	Isoform 2 of RNA-binding protein 47	3	0.61	0.154
268	2.65	4.82	40.45	29.21	29.21	IPI00848859	Gm4180	Similar to ribosomal protein S27	3	0.43	0.806
269	2.63	2.63	13.7649	11.8775	6.25	IPI00116221	Lactb2	Beta-lactamase-like protein 2	1	1.16	0.944
270	2.63	2.63	9.466	4.647	4.647	IPI00316314	Hacl1	2-hydroxyacyl-CoA lyase 1	2	0.77	0.498
271	2.61	2.61	12.43	6.581	6.581	IPI00269811	Cbs	Isoform 2 of Cystathionine beta-synthase	3	1.11	0.98
272	2.59	2.59	15.1	3.574	3.574	IPI00378419	Dcaf11	Isoform 2 of WD repeat-containing protein 23	1	0.16	0.036
273	2.57	2.57	22.22	9.018	4.187	IPI00876410	Papss2	3'-phosphoadenosine 5'-phosphosulfate synthase 2	2	0.65	0.325
274	2.55	2.55	12.02	8.915	8.915	IPI00848492	Etfb	Electron transfer flavoprotein subunit beta	2	0.44	0.365
275	2.55	2.55	15.7659	11.5678	6.56774	IPI00109823	Gbe1	1,4-alpha-glucan-branching enzyme	1	0.74	0.662
276	2.52	2.52	37.04	18.52	18.52	IPI00230623	Rpl32	60S ribosomal protein L32	2	0.89	0.528
277	2.51	4.67	12.85	12.85	12.85	IPI00110528	3110049J23Rik	Phenazine biosynthesis-like domain-containing protein 2	3	4.43	0.629
278	2.5	2.5	12.71	4.049	3.037	IPI00875325	Aco1	Aconitase 1	2	1.2	0.669
279	2.49	2.49	7.364	5.891	3.976	IPI00919164	Hnrnpm	Heterogeneous nuclear ribonucleoprotein M	2	1.24	0.957
280	2.48	2.48	11.49	6.452	6.452	IPI00224128	Nmt1	Glycylpeptide N-tetradecanoyltransferase 1	2	0.8	0.655
281	2.47	2.47	6.4489	3.4323	3.4323	IPI00469268	Cct8	T-complex protein 1 subunit theta	1	0.42	0.21
282	2.4	2.4	16.35	7.084	7.084	IPI00263313	Drg1	Developmentally-regulated GTP-binding protein 1	2	0.59	0.119
283	2.4	2.4	34.09	13.64	13.64	IPI00554850	Rps12	40S ribosomal protein S12	2	0.99	0.982
284	2.37	2.37	13.56	11.99	11.99	IPI00867875	Rdh9	Cis-retinol/androgen dehydrogenase type 3	3	1.8	0.287
285	2.33	2.33	23.48	17.134	17.134	IPI00830450	Gm10881	Ig kappa chain V-V region L7	2	0.22	0.057
286	2.32	2.32	20.62	10.31	3.597	IPI00555069	Pgk1	Phosphoglycerate kinase 1	1	2.71	0.121
287	2.3	2.3	8.349	6.122	2.412	IPI00116277	Cct4	T-complex protein 1 subunit delta	1	0.54	0.744
288	2.28	2.28	16.6	7.01	3.004	IPI00857226	Acsl1	Acyl-CoA synthetase long-chain family member 1	1	0.66	0.832
289	2.26	2.26	12.35	3.9	1.578	IPI00830528	Mov10	Moloney leukemia virus 10 isoform a	1	0.45	0.673
290	2.26	2.26	33.33	16.24	10.26	IPI00621625	Gm10154	Hypothetical protein	1	0.64	0.154
291	2.25	2.25	8.123	2.681	0.7886	IPI00123379	Hdlbp Vigilin	Vigilin	1	0.77	0.95
292	2.23	2.23	16.37	2.875	2	IPI00458583	Hnrnpu	Heterogeneous nuclear ribonucleoprotein U	1	1.3	0.484
293	2.2	2.2	18.3276	10.96	10.96	IPI00128904	Pcbp1	Poly(rC)-binding protein 1	2	0.52	0.298
294	2.2	2.2	9.393	4.892	2.348	IPI00849044	Arcn1	Coatomer subunit delta	1	0.52	0.096
295	2.2	2.2	9.56	2.308	1.429	IPI00123129	Snd1 1	Staphylococcal nuclease domain-containing protein	1	0.45	0.819
296	2.18	2.18	12.27	6.277	4.993	IPI00876536	Acss2	Acetyl-coenzyme A synthetase, cytoplasmic	3	0.6	0.891
297	2.16	2.16	21.03	11.03	7.931	IPI00116459	Nat2	Arylamine N-acetyltransferase 2	2	0.38	0.137
298	2.15	2.15	9.37501	6.27656	6.27656	IPI00649684	Grb7	Growth factor receptor bound protein 7	2	0.41	0.321
299	2.15	2.15	11.53	4.704	4.704	IPI00845777	Lonp2	Isoform 2 of Peroxisomal Lon protease homolog 2	2	0.54
300	2.14	2.14	10.53	4.421	4.421	IPI00270326	Psmc2	proteasome (prosome, macropain) 26S subunit, ATPase 2	3	1.2	0.556
301	2.14	2.14	12.06	12.06	12.06	IPI00462903	Dhrs4	Dehydrogenase/reductase SDR family member 4	2	0.29
302	2.12	2.12	4.84	1.631	0.6525	IPI00874955	AI314180	Protein AI314180	1	0.15	0.514
303	2.12	2.12	20.81	20.81	8.054	IPI00648714	Eif5a	eukaryotic translation initiation factor 5A	1	0.69	0.585
304	2.1	2.1	5.142	2.728	2.728	IPI00648683	Ap1b1	AP-1 complex subunit beta-1	2	0.73
305	2.08	2.08	13.9	9.153	4.407	IPI00874875	Sult1d1	Sulfotransferase family 1D, member 1	1	0.27	0.676
306	2.07	2.07	26.67	12.38	12.38	IPI00869475	Rpl36	Ribosomal protein L36	2	0.92	0.733
307	2.05	2.05	7.805	2.683	1.138	IPI00938457	Sec31a	Isoform 1 of Protein transport protein Sec31A	1	2.48
308	2.04	2.04	15.4	2.953	1.54	IPI00330747	Nphp3	Acad11 Acyl-CoA dehydrogenase family member 11	1	0.27	0.047
309	2.04	4.07	21.43	6.897	6.897	IPI00135640	Psmc5	26S protease regulatory subunit 8	2	0.91	0.851
310	2.03	2.03	6.667	1.404	1.404	IPI00316740	Ddb1	DNA damage-binding protein 1	1	0.35	0.107
311	2.03	2.03	4.717	4.717	3.145	IPI00331552	Pabpc1	Polyadenylate-binding protein 1	2	0.25	0.162
312	2.03	2.03	16.27	5.36	3.882	IPI00129011	Ftcd	Formimidoyltransferase-cyclodeaminase	1	0.38	0.564
313	2.03	2.14	20.37	10.8	6.481	IPI00128867	Purb	Transcriptional activator protein Pur-beta	1	0.7	0.169
314	2.03	2.03	2.964	2.305	1.207	IPI00321647	Eif3c	Eukaryotic translation initiation factor 3 subunit C	1	0.71	0.184
315	2.02	2.02	9.114	2.247	2.247	IPI00676914	Vcp	Transitional endoplasmic reticulum ATPase	1	2.39	0.464
316	2.01	2.01	3.14228	1.615	1.615	IPI00930756	Acox2	Acyl-Coenzyme A oxidase 2	1	0.24	0.018
317	2.01	2.01	16.78	3.05	3.05	IPI00649730	Sept4	Isoform 2 of Septin-4	1	0.01	0.102
318	2.01	2.01	41.87	11.87	6.875	IPI00849107	Rpl29	60S ribosomal protein L29	1	1.35	0.222
319	2.01	2.01	30.37	5.236	5.236	IPI00880213	Gm15427	Ribosomal protein L18A family member	2	0.72	0.521
320	2.01	2.01	20.66	8.418	8.418	IPI00471476	Serbp1	Isoform 2 of Plasminogen activator inhibitor 1 RNA-binding protein	2	1.23	0.761
321	2.01	2.01	14.58	3.325	3.325	IPI00760085	Agxt	Isoform Peroxisomal of Serine--pyruvate aminotransferase, mitochondrial	1	0.93	0.985
322	2	2	16.493	11.285	11.285	IPI00831490	scFv 6H8	ScFv 6H8 protein	1	0.28	0.021
323	2	2	31.19	4.823	4.823	IPI00323571	Apoe	Apolipoprotein E	1	0.43	0.043
324	2	2	6.58208	1.713	1.713	IPI00321407	Cul4a	Cullin-4A	1	0.47	0.188
325	2	2	23.56	15.38	15.38	IPI00121319	Crip2	Cysteine-rich protein 2	1	0.01	0.206
326	2	2	5.313	2.657	2.657	IPI00869393	Cat	Catalase	1	0.63	0.31
327	2	2	12.84	3.881	3.881	IPI00387379	Decr1	2,4-dienoyl-CoA reductase, mitochondrial	1	0.63	0.367
328	2	2	19.4564	13.4378	9.54784	IPI00848611	Fbl	rRNA 2'-O-methyltransferase fibrillarin	2	0.6	0.449
329	2	2	10.98	2.55	1.109	IPI00461469	Mars	Methionyl-tRNA synthetase, cytoplasmic	1	1.25	0.498
330	2	2	15.35	7.67544	7.67544	IPI00313296	Rnh1	Ribonuclease inhibitor	2	0.96	0.862
331	2	2	8.054	4.027	4.027	IPI00515174	Tardbp	TAR DNA binding protein isoform 5	1	0.93	0.887
332	2	2	5.359	1.699	1.699	IPI00123349	Sec23a	Protein transport protein Sec23A	1	1.13	0.943
333	2	2.24	19.23	19.23	10.77	IPI00137967	Gm5571	Ig kappa chain V-V region MOPC 41	1	0.01
334	2	12.94	55.04	44.54	35.71	IPI00471444	Gm1499	Igk protein	10	0.14
335	2	2		15.97	15.97	IPI00880367	Gm9145	Pterin-mimicking anti-idiotope heavy chain variable region (Fragment)	1	0.19
336	2	2	6.357	2.016	2.016	IPI00122554	Cabc1	Isoform 1 of Chaperone activity of bc1 complex-like, mitochondrial	1	0.3
337	2	2	29.18	15.02	15.02	IPI00331442	Msra	Peptide methionine sulfoxide reductase	2	0.37
338	2	4.1	30.77	24.79	24.79	IPI00923087	Igh	Igh protein	3	0.38
339	2	2	7.484	3.119	3.119	IPI00461197	Ldhd	Probable D-lactate dehydrogenase	1	0.47
340	2	2	14.62	3.011	3.011	IPI00229807	Gck	Isoform 2 of Glucokinase	1	0.49
341	2	2	14.04	14.04	14.04	IPI00753932	Rplp1	60S acidic ribosomal protein P1	2	0.53
342	2	2	5.54	3.324	3.324	IPI00928532	Eif3f	eukaryotic translation initiation factor 3, subunit F	1	0.53
343	2	2.91	6.352	3.63	3.63	IPI00267224	Rod1	ROD1 regulator of differentiation 1 isoform 1	2	0.54
344	2	2	19.18	3.581	3.581	IPI00854971	Pdia6	Protein disulfide-isomerase A6	1	0.57
345	2	2	6.509	6.509	6.509	IPI00153740	Ahsa1	Activator of 90 kDa heat shock protein ATPase homolog 1	1	0.59
346	2	2	6.723	0.9138	0.9138	IPI00662244	Agl	amylo-1,6-glucosidase, 4-alpha-glucanotransferase	1	0.64
347	2	2	18.07	11.21	7.477	IPI00114667	Psmd7	26S proteasome non-ATPase regulatory subunit 7	1	0.72
348	2	2	12.5	4.741	4.741	IPI00648201	Hsd17b11 11	Isoform 2 of Estradiol 17-beta-dehydrogenase	1	0.72
349	2	2	11.11	6.944	6.944	IPI00895379	Gm16368	hypothetical protein	1	0.72
350	2	2	10.29	4.749	4.749	IPI00381291	Psmd4	Isoform Rpn10B of 26S proteasome non-ATPase regulatory subunit 4	1	0.87
351	2	2	29.36	5.046	5.046	IPI00850366	Refbp2	RNA and export factor binding protein 2	1	1.04
352	2	2	7.198	3.856	3.856	IPI00319965	Psmd6	26S proteasome non-ATPase regulatory subunit 6	1	1.05
353	2	2	9.646	2.572	2.572	IPI00648228	Hnrnpab	Hnrpab protein	1	1.08
354	2	2	12.32	2.899	2.899	IPI00121758	Tardbp	TAR DNA-binding protein 43	1	1.17
355	2	2	17.55	3.762	3.762	IPI00132194	Aimp1	small inducible cytokine subfamily E, member 1	1	1.2
356	2	2	13.22	7.471	7.471	IPI00658742	Reep6	Isoform 2 of Receptor expression-enhancing protein 6	1	1.26
357	2	2	6.349	3.175	3.175	IPI00227678	Sepsecs	O-phosphoseryl-tRNA(Sec) selenium transferase	1	1.53
358	2	2	16.53	9.917	9.917	IPI00762362	Rpl22l1	Isoform 2 of 60S ribosomal protein L22-like 1	1	1.53
359	2	2	9.294	4.461	4.461	IPI00310903	Hpgd	15-hydroxyprostaglandin dehydrogenase [NAD+]	1	1.66
360	2	2	9.572	2.851	2.851	IPI00849363	Cyp2c69	similar to RIKEN cDNA C730004C24 gene isoform 2	1	1.75
361	2	2	12.83	2.83	2.83	IPI00652694	Psmd3	Proteasome (Prosome, macropain) 26S subunit, non-ATPase, 3, isoform CRA_b	1	1.76
362	2	2	17.33	4	4	IPI00875416	Sord	Actin-related protein 2/3 complex subunit 3	1	1.87
363	2	2	10.61	4.242	4.242	IPI00457901	Actr2	ARP2 actin-related protein 2 homolog	1	2.13
364	2	4.05	23.44	23.44	17.97	IPI00919098	H2afv	Histone H2A.V	3	1.21
365	2	2	17.14	17.14	17.14	IPI00885242	Arpc1b	Actin-related protein 2/3 complex subunit 1B	1	6.12
366	2	2	3.593	3.593	3.593	IPI003363241	Mdh1	Malate dehydrogenase, cytoplasmic	1	6.81
367	2	2	4.248	1.858	1.858	IPI00651846	Smarcc2	SWI/SNF-related matrix-associated actin-dependent regulator of chromatin c2 isoform 2	1	100
368	2	2	7.22	2.166	2.166	IPI00321617	Ephx2	Isoform 1 of Epoxide hydrolase 2	1	100
369	2	2	7.772	7.772	7.772	IPI00123891	Csrp1	Cysteine and glycine-rich protein 1	1	100
370	1.96	1.96	7.4589	2.87564	2.87564	IPI00828969	Pdlim5	Isoform 1 of PDZ and LIM domain protein 5	1	0.44	0.189
371	1.85	2	3.992	1.996	1.996	IPI00222767	Pdhx	Pyruvate dehydrogenase protein X component, mitochondrial	1	0.59
372	1.8	1.8	11.96	2.392	1.196	IPI00762360	Abcf1	ATP-binding cassette, sub-family F (GCN20), member 1	1	0.44
373	1.78	1.78	7.096	1.32	1.32	IPI00314748	Wdr1	WD repeat-containing protein 1	1	0.67	0.916
374	1.72	1.72	18.2	6.311	6.311	IPI00331251	Acads	Acyl-Coenzyme A dehydrogenase, short chain, isoform CRA_a	2	2.17
375	1.71	1.71	8.077	4.231	4.231	IPI00757059	Pter	Isoform 2 of Phosphotriesterase-related protein	1	0.72	0.408
376	1.66	1.66	24.67	7.667	3.667	IPI00881340	Hsd17b13	Hydroxysteroid (17-beta) dehydrogenase 13 isoform 1	1	0.26	0.084
377	1.64	1.64	5.525	5.525	5.525	IPI00876029	Arf4	ADP-ribosylation factor 4	1	0.33
378	1.59	1.59	7.143	7.143	7.143	IPI00119224	Snrpd3	Small nuclear ribonucleoprotein Sm D3	1	0.92
379	1.52	1.52	10.59	6.78	4.661	IPI00623845	Selenbp1	Selenium-binding protein 1	2	1.22	0.383
380	1.48	1.48	7.593	1.576	1.576	IPI00881332	Caprin1	Cytoplasmic activation/proliferation-associated protein 1 isoform b	1	0.41	0.043
381	1.42	15.76	37.89	31.91	28.21	IPI00889899	Gm7251	Hypothetical protein	10	0.07
382	1.41	1.41	12.28	3.571	3.571	IPI00753742	Clu	Clusterin	1	0.46
383	1.38	1.38	1.961	1.032	1.032	IPI00761592	Eif3b	Eukaryotic translation initiation factor 3 subunit B (eIF3b) (Eukaryotic translation initiation factor 3 subunit 9) (eIF-3-eta)	1	1.77
384	1.35	1.35	6.538	1.923	1.923	IPI00944790	Maob	monoamine oxidase B	1	0.43
385	1.34	1.34	5.909	2.273	2.273	IPI00554830	Gulo	L-gulonolactone oxidase	1	1.58
386	0.76	3.19	27.35	27.35	27.35	IPI00169755	Gm189	Anti-VIPase light chain variable region	2	0.16	0.011
387	0.66	7.92	14.7	13.36	13.36	IPI00108143	Hnrnph2	Heterogeneous nuclear ribonucleoprotein H2	5	0.89	0.598

## Sheet: forward labeling-2
Datasheet S2-B. Protein identification and quantification reports from the forward labeling experiment (replicate two).
N	Unused	Total	%Cov	%Cov(50)	%Cov(95)	Accession	Gene Symbol	Protein name	Peptides(95%)	WT/KO	p-value
1	140.53	140.53	60.07	53.2	49.8	IPI00111908	Cps1	Carbamoyl-phosphate synthase [ammonia], mitochondrial	101	0.5	0
2	99.71	99.71	75.95	73.5	65.7	IPI00403810	Tuba1c	Tubulin alpha-1C chain	99	0.18	0.025
3	99.39	99.39	70.51	68.07	65.41	IPI00117348	Tuba1b	Tubulin alpha-1B chain	99	0.05	0.004
4	95.4	95.4	70.8756	70.8756	60.4557	IPI00117348	Tuba1b	Tubulin alpha-1B chain	97	0.05	0.009
5	80.87	80.87	73.03	71.24	66.07	IPI00169463	Tubb2c	Tubulin beta-2C chain	76	0.25	0.002
6	70.2	70.2	78.84	71.03	68.51	IPI00653158	Acaa2	Acetyl-Coenzyme A acyltransferase 2 (Mitochondrial 3-oxoacyl-Coenzyme A thiolase), isoform CRA_k	63	0.23	0
7	69.14	69.14	61.6	50.4	50.4	IPI00221400	Adh1	Alcohol dehydrogenase 1	61	0.43	0.079
8	62.49	62.49	74.18	61.42	61.42	IPI00874964	Gapd	GADPH	67	0.86	0.343
9	55.12	55.12	36.73	30.11	28.84	IPI00943457	Pcx	Pyruvate carboxylase isoform 1	36	0.57	0.109
10	55	55	42.94	37.53	34.47	IPI00653254	Pygl	Liver glycogen phosphorylase	31	0.87	0.65
11	49.01	49.01	24.24	15.54	12.14	IPI00113223	Fasn	Fatty acid synthase	25	1.78	0.134
12	47.58	47.58	57.04	48.79	45.87	IPI00134746	Ass1	Argininosuccinate synthase	35	0.47	0.041
13	43.11	43.11	37.8	28.82	28.05	IPI00153317	Aldh1l1	10-formyltetrahydrofolate dehydrogenase	25	1.3	0.496
14	41.07	41.07	58.95	49.73	47.2	IPI00130280	Atp5a1	ATP synthase subunit alpha, mitochondrial	25	0.52	0.014
15	39.64	39.64	41.92	40.15	40.15	IPI00128518	Mat1a	S-adenosylmethionine synthetase isoform type-1	26	0.41	0.066
16	39.23	39.23	42.96	33.15	30.66	IPI00229080	Hsp90ab1	Hsp90ab1 protein	23	1.75	0.307
17	38.63	38.63	47.37	39.1	39.1	IPI00807983	AI324046	Isoform 1 of Ig gamma-3 chain C region	45	0.88	0.295
18	37.1	37.1	44.39	29.84	25.24	IPI00953783	Mthfd1	Methylenetetrahydrofolate dehydrogenase 1	19	1.04	0.931
19	35.62	35.62	14.32	6.955	5.792	IPI00119876	Dync1h1	Cytoplasmic dynein 1 heavy chain 1	18	0.36	0.158
20	34.84	34.84	43.03	35.91	34.37	IPI00323357	Hspa8	Heat shock cognate protein 70	18	0.55	0
21	34.26	34.26	52.7	39.83	39.42	IPI00890234	Dbt	Dihydrolipoamide branched chain transacylase E2	22	0.8	0.709
22	31.34	31.34	61.15	61.15	61.15	IPI00221890	Car3	Carbonic anhydrase 3	20	10.41	0.018
23	29.46	29.52	46.82	41.89	36.76	IPI00267407	Aldh8a1	Aldehyde dehydrogenase family 8 member A1	21	0.53	0.282
24	29.38	29.38	54.76	38.74	38.74	IPI00307837	Eef1a1	Elongation factor 1-alpha 1	20	0.46	0.067
25	28.86	28.86	43.02	36.05	31.63	IPI00117312	Got2	Aspartate aminotransferase, mitochondrial	16	0.36	0.037
26	28.75	28.75	66.26	62.14	58.02	IPI00134599	Rps3	40S ribosomal protein S3	15	1	0.918
27	27.16	27.16	64.32	64.32	64.32	IPI00121788	Prdx1	Peroxiredoxin I	15	0.74	0.12
28	27.06	27.06	52.59	40.37	40	IPI00311236	Rpl7	60S ribosomal protein L7	16	0.9	0.9
29	26.81	26.81	60.73	48.86	43.38	IPI00853676	Igk-C	Kappa light chain C_region (Fragment)	20	0.55
30	26.71	26.71	44.9	36.38	31.81	IPI00118625	Hal	Histidine ammonia-lyase	15	0.82	0.701
31	26.01	26.01	49.4	29.59	27.45	IPI00111412	Rpl4	60S ribosomal protein L4	14	0.98	0.851
32	25.93	25.93	27.81	10.66	9.643	IPI00123181	Myh9	Myosin heavy chain 9	14	0.33	0.068
33	25.78	25.78	48.29	39.16	39.16	IPI00331092	Rps4x	40S ribosomal protein S4, X isoform	18	0.8	0.662
34	25.01	32.5	39.32	30.44	28.75	IPI00954663	Ighg;Igh-1b;Igh-1a	Igh Protein	32	0.72	0.003
35	24.75	24.75	45.47	32.45	32.45	IPI00890872	Pah	Phenylalanine hydroxylase	14	3.01	0.01
36	24.35	24.35	26.76	17.69	15.95	IPI00762047	Acly	ATP-citrate synthase	13	5.81	0.048
37	23.37	23.37	28.66	23.36	20.56	IPI00153660	Dlat	Dihydrolipoyllysine-residue acetyltransferase component of pyruvate dehydrogenase complex	14	1.37	0.54
38	22.92	22.92	43.57	31.62	29.05	IPI00828479	Acox1	Acyl-Coenzyme A oxidase 1, palmitoyl, isoform CRA_a	13	0.45	0.268
39	20.57	20.57	72.38	56.19	56.19	IPI00624840	HIST1H4B	Histone H4	14	2.56	0.081
40	20.39	20.39	66.56	47.95	47.95	IPI00314950	Rplp0	60S acidic ribosomal protein P0	15	0.91	0.723
41	20.34	20.34	41.35	33.74	32.35	IPI00310669	Dak	Bifunctional ATP-dependent dihydroxyacetone kinase/FAD-AMP lyase (cyclizing)	11	2.06	0.319
42	20.25	20.25	31	20.28	16.78	IPI00466069	Eef2	Elongation factor 2	11	1.3	0.629
43	18.76	18.77	17.39	10.87	8.929	IPI00169473	Oplah	5-oxoprolinase	9	0.97	0.687
44	18.54	18.54	56.95	47.68	35.76	IPI00125901	Rps13	Ribosomal protein S13	9	0.97	0.95
45	18.34	18.34	44.93	35.14	34.8	IPI00626312	Rpl6	Similar to ribosomal protein L6	13	0.97	0.977
46	18.11	18.11	33.71	25.97	25.97	IPI00890005	Hnrnpk	Isoform 3 of Heterogeneous nuclear ribonucleoprotein K	9	0.83	0.844
47	17.98	17.98	56.98	48.84	44.19	IPI00469918	Gm10079	Rps16 protein	11	0.76
48	17.91	17.91	33.46	31.76	22.31	IPI00468481	Atp5b	ATP synthase subunit beta, mitochondrial	8	0.91	0.833
49	17.83	17.83	67.53	43.81	39.18	IPI00136984	Rps7	40S ribosomal protein S7	8	1.37	0.247
50	17.72	17.75	33.86	29.37	25.56	IPI00331555	Bckdha	Branched chain keto acid dehydrogenase E1, alpha polypeptide	10	0.65	0.334
51	17.35	19.39	42.28	41.98	38.89	IPI00830215	Ighg1	Ig gamma-1 chain C region secreted form	12	0.93	0.402
52	17.1	17.1	57.69	54.62	54.62	IPI00330000	Hist2h2aa1;Hist2h2aa2	Histone H2A type 2-A	14	2.18	0.597
53	16.98	16.98	37.76	29.59	23.47	IPI00265025	Galk1	Galactokinase 1	9	0.53	0.528
54	16.71	16.71	54.03	44.08	38.39	IPI00224505	Rpl13	60S ribosomal protein L13	12	0.87	0.83
55	16.7	16.7	19.4374	15.4433	15.4433	IPI00676914	Vcp	Transitional endoplasmic reticulum ATPase	8	3.68	0.355
56	16.67	16.67	22.64	17.26	14.17	IPI00420363	Ddx5	Probable ATP-dependent RNA helicase DDX5	8	0.69	0.151
57	16.65	16.65	53.5	45.86	41.4	IPI00875584	Rps19	Rps19 protein	10	0.9	0.927
58	16.64	16.64	35.08	27.92	21.99	IPI00308885	Hspd1	Isoform 1 of 60 kDa heat shock protein, mitochondrial	9	0.19	0.029
59	16.53	16.53	57.95	43.56	38.26	IPI00331345	Rps3a	40S ribosomal protein S3a	10	1.16	0.494
60	16.5	16.5	30.36	25.21	18.11	IPI00554834	Ehhadh	Peroxisomal bifunctional enzyme	9	0.79	0.285
61	16.19	16.19	42.11	31.58	22.93	IPI00622160	Gm16477	Hypothetical protein isoform 1	10	1.11	0.521
62	16.1	16.1	43.4	32.78	32.78	IPI00122139	Acaa1b	Acaa1a 3-ketoacyl-CoA thiolase B, peroxisomal	11	0.28	0.059
63	15.82	77.48	73.03	71.24	64.27	IPI00338039	Tubb2a	Tubulin beta-2A chain	72	0.28	0
64	15.69	27.56	44.3	28.27	25.32	IPI00153758	Ighg;Igh-1b;Igh-1a	Igh protein	29	0.88	0.001
65	15.55	15.55	33.06	19.97	17.02	IPI00798439	Lta4h	leukotriene A4 hydrolase	9	0.36	0.056
66	15.5	15.5	50.34	33.89	29.19	IPI00131478	Sult1a1	Arylsulfotransferase ST1A4	9	0.29	0.106
67	15.4	15.4	56.42	50.97	47.47	IPI00132080	Pgls	6-phosphogluconolactonase	9	0.49	0.076
68	15.39	15.39	39.17	29.03	29.03	IPI00127085	Rpl10a	60S ribosomal protein L10a	10	0.78	0.504
69	15.27	15.27	18.61	17.17	13.24	IPI00223092	Hadha	Trifunctional enzyme subunit alpha, mitochondrial	7	0.45	0.229
70	15.14	15.14	34.91	27.83	27.83	IPI00223713	Hist1h1c	Histone H1.2	8	1.08	0.836
71	14.81	14.81	35.65	33.12	28.08	IPI00317740	Gnb2l1	Guanine nucleotide-binding protein subunit beta-2-like 1	9	0.42	0
72	14.77	14.77	38	27.79	25.65	IPI00134961	Acadm	Medium-chain specific acyl-CoA dehydrogenase, mitochondrial	11	0.38	0.056
73	14.54	14.95	26.2	22.35	19.65	IPI00113073	Aldh1b1	Aldehyde dehydrogenase X, mitochondrial	8	0.23	0.03
74	14.5	14.5	74.63	60.2	54.23	IPI00319652	Gpx1	Glutathione peroxidase 1	9	0.79	0.452
75	14.47	14.47	80	80	80	IPI00139795	Rplp2	60S acidic ribosomal protein P2	9	0.96	0.871
76	14.37	17.29	42.51	33.16	26.2	IPI00555004	Adh5	Alcohol dehydrogenase class-3	9	1.17	0.913
77	14.2	93.66	69.2	69.2	67.41	IPI00117350	Tuba4a	Tubulin alpha-4A chain	96	0.15	0.009
78	14.15	14.15	63.27	63.27	56.46	IPI00831055	Hbb-b1	Beta-globin	7	0.95	0.947
79	14.06	14.06	51.97	43.42	43.42	IPI00851049	Rps18	Similar to ribosomal protein	11	0.91	0.536
80	14.05	14.06	48.28	48.28	45.21	IPI00830581	Hsd17b10	Hydroxyacyl-Coenzyme A dehydrogenase type II	8	0.37	0.017
81	14	14	39.07	31.79	31.79	IPI00322562	Rps14	40S ribosomal protein S14	7	0.98	0.66
82	13.71	13.71	39.95	26.55	23.82	IPI00755309	Rpl3	Ribosomal protein L3	8	0.72	0.845
83	13.36	13.36	38.14	25.77	25.77	IPI00420726	Rps9	40S ribosomal protein S9	9	0.91	0.874
84	13.08	13.08	20.37	13.72	13.72	IPI00317794	Ncl	Nucleolin	7	1.07	0.943
85	12.91	12.91	32.43	27.03	23.55	IPI00761421	Gm10362	Similar to Rpl17 protein	7	1	0.792
86	12.73	12.73	44.62	27.08	24.62	IPI00466128	Akr1a4	Alcohol dehydrogenase [NADP+]	6	16.36	0.002
87	12.65	12.65	48.12	30.03	21.84	IPI00880400	Rps2	40S ribosomal protein S2	7	0.93	0.688
88	12.61	12.61	57.58	50.3	41.21	IPI00112448	Rps10	40S ribosomal protein S10	8	1.01	0.704
89	12.44	12.44	40.54	27.03	27.03	IPI00116753	Etfa	Electron transfer flavoprotein subunit alpha, mitochondrial	8	2.66	0.005
90	12.4	12.4	24.85	17.55	15.98	IPI00754704	Farsa	Farsla protein	6	0.46	0.009
91	12.39	12.39	27.55	18.69	15.41	IPI00318577	Dpys	Dihydropyrimidinase	6	3.44	0.093
92	12.38	12.38	45.85	34.3	30.32	IPI00314191	Cbr1	Carbonyl reductase [NADPH] 1	6	6.73	0.014
93	12.24	12.24	39.42	34.13	34.13	IPI00466820	Rps8	40S ribosomal protein S8	8	0.83	0.814
94	12.17	13.02	27.94	23.95	17.17	IPI00626662	Aldh1a1	Retinal dehydrogenase 1	6	0.9	0.948
95	12	12	27.6	17.42	17.42	IPI00930878	Psmc3	Proteasome (prosome, macropain) 26S subunit, ATPase 3	6	0.91	0.951
96	12	12	18.22	16.53	16.53	IPI00230415	Eif2s3x	Eukaryotic translation initiation factor 2 subunit 3, X-linked	6	0.99	0.949
97	12	12	32.84	32.84	32.84	IPI00125521	Rps5	40S ribosomal protein S5	7	1.07	0.892
98	11.47	11.47	71.54	60.77	48.46	IPI00230660	Rps15a	40S ribosomal protein S15a	8	1	0.828
99	11.19	11.19	28.51	23.9	20.39	IPI00856593	Ruvbl1	RuvB-like 1	6	0.2	0.01
100	11.13	11.13	20.7	20.7	15.2	IPI00134809	Dlst	Isoform 1 of Dihydrolipoyllysine-residue succinyltransferase component of 2-oxoglutarate dehydrogenase complex	6	0.08	0.003
101	10.78	10.78	42.86	30.54	20.2	IPI00223217	Rpl13a	60S ribosomal protein L13a	7	0.94	0.955
102	10.78	10.78	9.912	7.93	7.93	IPI00123494	Psmd2	26S proteasome non-ATPase regulatory subunit 2	6	1.36	0.139
103	10.65	10.65	22.3	13.16	9.418	IPI00874876	Gne	Bifunctional UDP-N-acetylglucosamine 2-epimerase/N-acetylmannosamine kinase	5	0.83	0.885
104	10.59	10.59	24.62	18.9	17.14	IPI00845690	Ccbl2	Isoform 1 of Kynurenine--oxoglutarate transaminase 3	5	0.61	0.699
105	10.53	10.53	23.72	15.63	12.78	IPI00896057	Gys2	Glycogen synthase 2	7	0.3	0.001
106	10.51	10.51	17.98	14.45	11.56	IPI00137409	Tkt	Transketolase	5	4.45	0.163
107	10.43	10.43	34.78	31.68	31.68	IPI00120886	Ybx1	Nuclease-sensitive element-binding protein 1	10	0.75	0.382
108	10.39	10.39	36.59	27.65	24.58	IPI00110843	Agmat	Agmat Agmatinase, mitochondrial	5	0.24	0.158
109	10.3	12.73	21.75	13.75	12.08	IPI00230035	Ddx3x	ATP-dependent RNA helicase DDX3X	8	0.51	0.685
110	10.26	10.26	12.49	7.907	7.188	IPI00850525	Upf1	Isoform 2 of Regulator of nonsense transcripts 1	6	0.44	0.001
111	10.21	10.21	43.97	29.18	29.18	IPI00137787	Rpl8	60S ribosomal protein L8	10	0.88	0.914
112	10.17	10.17	28.14	25.76	23.05	IPI00123604	Rpsa	40S ribosomal protein SA	5	0.92	0.515
113	10.17	10.17	35.11	26.06	25.53	IPI00555113	Rpl18	60S ribosomal protein L18	6	1.01	0.877
114	10.06	10.06	40.69	40.69	34.48	IPI00132460	Rpl26	60S ribosomal protein L26	8	0.88	0.217
115	10	10	27.67	24.53	24.53	IPI00130333	Dera	Putative deoxyribose-phosphate aldolase	5	0.68	0.625
116	10	10	33.91	33.91	33.91	IPI00674601	Rps26	Similar to ribosomal protein S26	7	0.84	0.893
117	10	10	60.56	54.93	54.93	IPI00845802	Hba-a2	hemoglobin alpha, adult chain 2	5	1.8	0.218
118	10	10	23.55	17.17	17.17	IPI00751369	Ldha	Lactate dehydrogenase A isoform 2	6	2.35	0.396
119	9.89	9.89	31.99	24.24	20.2	IPI00308706	Rpl5	60S ribosomal protein L5	6	1.1	0.653
120	9.8	9.8	35.33	35.33	35.33	IPI00554989	Ppia	Peptidyl-prolyl cis-trans isomerase	5	5.91	0.007
121	9.73	10.62	26.2	19.85	13.68	IPI00111218	Aldh2	Aldehyde dehydrogenase, mitochondrial	6	0.74	0.842
122	9.72	37.75	59.68	50.66	48.01	IPI00110827	Acta1	Actin, alpha skeletal muscle	27	2.07	0.609
123	9.42	9.42	29.55	21.26	21.26	IPI00475378	Ptbp1	Polypyrimidine tract binding protein 1 isoform 1	9	0.8	0.485
124	9.4	9.4	30.62	14.83	14.83	IPI00828513	Psmc4	Proteasome 26S ATPase subunit 4	5	1.23	0.602
125	9.35	9.35	24.73	13.35	10.14	IPI00406118	Syncrip	Isoform 2 of Heterogeneous nuclear ribonucleoprotein Q	5	1.02	0.878
126	9.25	9.25	11.52	11.52	11.52	IPI00134131	Scp2	Isoform SCPx of Non-specific lipid-transfer protein	6	2.54	0.326
127	9.23	9.23	34.89	25.06	15.72	IPI00130950	Bhmt	Betaine--homocysteine S-methyltransferase 1	4	0.74	0.716
128	9.18	9.18	32.06	20.87	16.54	IPI00554931	Hpd	Hpd 4-hydroxyphenylpyruvate dioxygenase	5	5.23	0.087
129	9.13	9.13	41.28	34.56	34.56	IPI00121348	Sds	L-serine dehydratase/L-threonine deaminase	6	0.53	0.042
130	8.97	8.97	21.31	16.39	14.75	IPI00828469	Lap3	Isoform 2 of Cytosol aminopeptidase	5	0.93	0.947
131	8.94	8.94	11.64	6.311	6.311	IPI00136213	Sardh	Sarcosine dehydrogenase, mitochondrial	5	10.02	0.065
132	8.78	8.78	50.38	30.53	30.53	IPI00753456	Rps24	Isoform 3 of 40S ribosomal protein S24	7	0.91	0.65
133	8.72	8.72	24.95	16.44	15.05	IPI00116850	D10Wsu52e	UPF0027 protein C22orf28 homolog	5	0.56	0.046
134	8.64	8.64	32.98	23.16	23.16	IPI00131483	Sult2a1	Bile salt sulfotransferase 1	5	0.02	0.006
135	8.55	8.55	37.38	22.9	17.29	IPI00915054	Rpl10	Similar to QM protein	4	1.05	0.806
136	8.31	8.31	52.21	46.32	40.44	IPI00122421	Rpl27	60S ribosomal protein L27	5	1.01	0.765
137	8.24	8.24	48.99	30.87	28.86	IPI00876212	Rpl23a	Ribosomal protein L23a	5	0.92	0.922
138	8.11	8.11	31.87	21.88	21.88	IPI00323806	Rpl24	60S ribosomal protein L24	7	0.7	0.771
139	8.1	8.1	35.82	35.82	35.07	IPI00876550	Hist1h2bf	Histone H2B	13	2.6	0.005
140	8.06	8.06	34.54	22.89	22.89	IPI00113655	Rps6	40S ribosomal protein S6	5	0.86	0.816
141	8.05	8.05	12	3.893	3.893	IPI00928004	Copa	Coatomer subunit alpha	4	0.48	0.566
142	8.01	8.01	37.4	22.76	22.76	IPI00263879	Rpl35	60S ribosomal protein L35	5	0.91	0.818
143	8	8	20.72	10.92	10.92	IPI00116281	Cct6a	T-complex protein 1 subunit zeta	5	0.96	0.804
144	8	15.14	26.48	26.48	26.48	IPI00223714	Hist1h1e	Histone H1.4	8	1.12	0.741
145	8	8	16.04	16.04	16.04	IPI00154054	Acat1	Acetyl-CoA acetyltransferase, mitochondrial	4	1.27	0.201
146	7.81	7.81	52.86	50	50	IPI00677340	Gm13020	Similar to ribosomal protein L38	4	0.78	0.503
147	7.81	7.81	23.4	16.26	14.53	IPI00135640	Psmc5	26S protease regulatory subunit 8	4	1.21	0.678
148	7.8	7.81	31.93	25.21	25.21	IPI00323819	Rps20	40S ribosomal protein S20	6	0.84	0.679
149	7.79	12.07	45.8	35.88	35.88	IPI00831058	Gm5153	Ig kappa chain V-II region 26-10	9	0.97	0.701
150	7.45	7.45	19.7789	14.6658	12.05	IPI00453581	Glyctk	Isoform 1 of Glycerate kinase	4	0.17	0.016
151	7.44	7.44	26.93	26.93	18.58	IPI00111950	Akr1c6	Estradiol 17 beta-dehydrogenase 5	4	5.92	0.011
152	7.31	7.31	29.42	22.57	15.49	IPI00625588	Tufm	Hypothetical protein	5	0.36	0.597
153	7.18	7.18	24.77	13.18	13.18	IPI00462281	Glyctk	Glyctk 46 kDa protein	4	0.45	0.026
154	7.15	7.15	48.44	42.19	42.19	IPI00222546	Rpl22	60S ribosomal protein L22	6	0.99	0.961
155	7.13	7.13	41.29	32.58	32.58	IPI00114628	Inmt	Indolethylamine N-methyltransferase	6	7.35	0.175
156	7.09	7.09	18.51	11.49	8.936	IPI00875297	Trim21	Tripartite motif-containing 21	4	0.2	0.171
157	7.08	7.08	31.72	28.97	28.97	IPI00831483	Rps15	40S ribosomal protein S15	5	1	0.738
158	7.03	7.03	12.8	9.444	8.395	IPI00120503	Copb1	Coatomer subunit beta	6	0.52	0.001
159	7	7	34.09	34.09	34.09	IPI00554850	Rps12	40S ribosomal protein S12	5	0.89	0.833
160	6.92	6.92	18.56	11.38	9.581	IPI00222457	Dars	Aspartyl-tRNA synthetase isoform 1	4	0.91	0.421
161	6.91	6.91	12.84	8.853	5.237	IPI00458392	Aldh16a1	Aldehyde dehydrogenase family 16 member A1	3	0.47	0.493
162	6.9	6.9	34.6	19.68	17.46	IPI00474446	Eif2s1	Eukaryotic translation initiation factor 2 subunit 1	4	0.97	0.976
163	6.88	6.88	37.95	27.06	22.11	IPI00757181	Pura	Transcriptional activator protein Pur-alpha	5	0.94	0.947
164	6.76	6.76	30.73	26.56	22.4	IPI00407917	Gm5451	Similar to 60S ribosomal protein L9	3	0.61	0.464
165	6.74	6.74	14.23	5.722	4.147	IPI00850133	Vwa8	Isoform 1 of Uncharacterized protein KIAA0564 homolog	6	0.21	0.108
166	6.65	6.65	15.52	15.52	15.52	IPI00116459	Nat2	Arylamine N-acetyltransferase 2	4	0.47	0.377
167	6.54	6.54	37.24	17.35	12.5	IPI00623518	Gm7816	Similar to DnaJ-like protein	3	0.14	0.253
168	6.42	6.42	20.36	18.4457	16.8875	IPI00331597	Hist1h1d	Histone H1.3	4	1.27	0.689
169	6.35	6.35	29.03	17.05	17.05	IPI00133185	Rpl14	60S ribosomal protein L14	5	0.61	0.042
170	6.25	6.25	17.54	5.695	4.556	IPI00223437	Copg	Coatomer subunit gamma-1	3	0.25	0.247
171	6.17	6.17	18.71	15.7	13.76	IPI00229807	Gck	Isoform 2 of Glucokinase	4	1.47	0.59
172	6.06	6.06	50.37	43.7	42.96	IPI00465880	Rps17	40S ribosomal protein S17	4	0.99	0.795
173	6.05	6.05	38.96	33.77	33.77	IPI00928077	Rps27l	40S ribosomal protein S27	4	0.87
174	6.01	6.01	18.85	15.71	15.71	IPI00938462	Gcat	Glycine C-acetyltransferase isoform b	3	0.19	0.024
175	6.01	66.46	74.32	68.69	63.51	IPI00117352	Tubb5	Tubulin beta-5 chain	59	0.29	0.051
176	6.01	6.01	27.78	16.67	12.85	IPI00120864	Pbld	Phenazine biosynthesis-like domain-containing protein 1	4	3.65	0.102
177	6	6	19.86	10.27	10.27	IPI00788331	Gcdh	Glutaryl-Coenzyme A dehydrogenase precursor	3	0.4	0.068
178	6	6	27.08	14.46	14.46	IPI00379694	Hmgcl	3-hydroxy-3-methylglutaryl CoA lyase precursor	3	0.37	0.294
179	6	6	18.32	16.03	16.03	IPI00751429	Cutc	CutC copper transporter homolog isoform 2	3	0.85	0.942
180	6	6	25	25	17.57	IPI00626628	Rpl27a	Ribosomal protein L27a	3	0.98	0.661
181	6	6	36.73	36.73	36.73	IPI00757456	Gm16709	Ig heavy chain V region B1-8/186-2	6	0.01	0.014
182	5.95	5.95	34.81	24.68	15.19	IPI00762542	Rps11	40S ribosomal protein S11	3	0.97	0.815
183	5.85	5.85	21.57	15.99	15.99	IPI00119305	Pa2g4	Proliferation-associated protein 2G4	5	0.77	0.897
184	5.83	5.83	35.78	27.52	27.52	IPI00848593	Rps25	Isoform CRA_a (Ribosomal protein S25)	5	0.72	0.226
185	5.78	5.78	11.4487	11.4487	8.831	IPI00115871	Acot1	Acyl-coenzyme A thioesterase 1	3	3.38	0.051
186	5.76	5.76	23.8799	15.498	12.1456	IPI00132208	Dnaja1	DnaJ homolog subfamily A member 1	4	0.31	0.059
187	5.71	5.71	17.05	17.05	17.05	IPI00406442	Suclg1	Succinyl-CoA ligase [GDP-forming] subunit alpha, mitochondrial	4	0.39	0.341
188	5.68	5.68	24.24	24.24	24.24	IPI00849793	Rpl12	60S ribosomal protein L12	5	1	0.877
189	5.68	5.68	31.89	12.07	12.07	IPI00471137	Akr1c12	Aldo-keto reductase family 1, member C12	3	6.56	0.269
190	5.6	5.6	50	41.25	25.62	IPI00555045	Rpl21	60S ribosomal protein L21	5	0.69	0.792
191	5.53	5.53	14.34	8.824	8.824	IPI00331174	Cct7	T-complex protein 1 subunit eta	4	1.05	0.611
192	5.45	5.45	19.32	9.501	6.924	IPI00876410	Papss2	3'-phosphoadenosine 5'-phosphosulfate synthase 2	3	0.64	0.596
193	5.31	5.31	21.08	15.17	12.08	IPI00125971	Psmc6	26S protease regulatory subunit S10B	3	1.23	0.543
194	5.3	5.3	34.34	19.19	14.14	IPI00340036	Gm5093	Similar to ribosomal protein L11	4	0.79	0.193
195	5.25	5.25	43.75	36.88	25.62	IPI00875087	Rpl21	Protein Gm2974,60S ribosomal protein L21	5	0.47	0.234
196	5.24	5.24	9.5	6	5.125	IPI00458583	Hnrnpu	Heterogeneous nuclear ribonucleoprotein U	4	1.24	0.596
197	5.22	5.22	14.6	14.6	14.6	IPI00153234	Pycrl	Pyrroline-5-carboxylate reductase 3	3	0.46	0.693
198	5.02	5.02	11.51	7.113	7.113	IPI00608017	Shmt1	Serine hydroxymethyltransferase 1	3	1.09	0.886
199	4.97	4.97	13.25	7.953	7.953	IPI00880839	Hspa9	Heat shock protein 9	4	0.65	0.374
200	4.92	4.92	19.91	11.06	8.628	IPI00116668	Ilk	Integrin-linked protein kinase	3	0.32	0.516
201	4.88	4.88	34.33	19.4	19.4	IPI00849782	Rpl23a	60S ribosomal protein L23	3	0.98	0.976
202	4.75	4.75	23.47	12.86	12.86	IPI00323571	Apoe	Apolipoprotein E	3	0.45	0.075
203	4.69	4.69	7.9	1.909	1.235	IPI00457499	Gcn1l1	GCN1 general control of amino-acid synthesis 1-like 1	2	0.66	0.422
204	4.67	4.67	33.33	27.78	7.292	IPI00751493	Pnp1	Purine-nucleoside phosphorylase 1	2	1.45	0.389
205	4.61	4.61	14.57	11.15	7.914	IPI00459493	Tcp1	Isoform 1 of T-complex protein 1 subunit alpha B	3	1.74	0.134
206	4.52	4.52	50.81	41.13	26.61	IPI00677102	Rpl31	Hypothetical protein isoform 1	4	1.09	0.75
207	4.52	4.52	12.81	6.406	6.406	IPI00928176	Aldh4a1	Aldehyde dehydrogenase 4A1 precursor	3	1.37	0.207
208	4.29	4.29	9.127	3.638	2.844	IPI00339916	Eprs	Bifunctional aminoacyl-tRNA synthetase	3	0.68	0.164
209	4.27	4.27	37	15.6	12.23	IPI00119581	Fbl	rRNA 2'-O-methyltransferase fibrillarin	3	0.32	0.23
210	4.27	4.27	33.21	18.82	14.76	IPI00848611	Fbl	rRNA 2'-O-methyltransferase fibrillarin	3	0.43	0.121
211	4.24	4.24	24.65	16.43	9.915	IPI00828488	Hnrnpa2b1	Isoform 1 of Heterogeneous nuclear ribonucleoproteins A2/B1	2	0.93	0.713
212	4.2	4.2	23.81	23.81	12.38	IPI00869475	Rpl36	Ribosomal protein L36	2	0.66	0.766
213	4.18	4.18	15.52	10.22	4.912	IPI00874456	Dld	Dihydrolipoyl dehydrogenase, mitochondrial	2	0.65	0.878
214	4.17	4.17	24.4	6.055	4.22	IPI00116283	Cct3	T-complex protein 1 subunit gamma	2	0.86	0.894
215	4.16	4.16	26.27	18.64	18.64	IPI00831162	Igk	Igk protein	3	0.48	0.148
216	4.14	4.14	11.62	11.62	6.422	IPI00895023	Carkd	Isoform 3 of Carbohydrate kinase domain-containing protein	2	2.37	0.8
217	4.12	4.12	19.61	14.71	11.27	IPI00874692	Gm4294	Similar to ribosomal protein L15	4	0.81	0.046
218	4.02	4.02	12.33	9.932	9.932	IPI00125325	Decr2	Peroxisomal 2,4-dienoyl-CoA reductase	2	0.64	0.09
219	4.02	6.03	26.36	10.45	10.45	IPI00133428	Psmc1	26S protease regulatory subunit 4	3	1.39	0.556
220	4.01	4.01	13.32	11.48	9.016	IPI00653274	Cct2	Brain cDNA, clone MNCb-1272, similar to Mus musculus chaperonin subunit 2 (beta) (Cct2), mRNA	2	0.5	0.269
221	4.01	4.01	16.12	6.866	6.866	IPI00387379	Decr1	2,4-dienoyl-CoA reductase, mitochondrial	2	0.54	0.197
222	4.01	4.01	10.45	7.666	7.666	IPI00336874	Hnrnpd	Isoform 4 of Heterogeneous nuclear ribonucleoprotein D0	2	1	0.992
223	4	4	10.81	10.81	10.81	IPI00761650	Psmd9	26S proteasome non-ATPase regulatory subunit 9	2	0.85	0.407
224	4	4	29.03	15.05	15.05	IPI00121493	Ttc36	Tetratricopeptide repeat protein 36	2	0.92	0.584
225	4	4	39.16	13.86	13.86	IPI00890117	Cfl1	Cofilin-1	2	1.07	0.778
226	4	4	51.81	30.12	30.12	IPI00132950	Rps21	40S ribosomal protein S21	3	1.19	0.653
227	4	4	16.4	5	5	IPI00321644	Cyp2d26	Cytochrome P450 2D26	2	1.34	0.253
228	4	4	6.656	3.56	3.56	IPI00849080	Sfpq	Splicing factor, proline- and glutamine-rich	2	1.42	0.452
229	4	4	9.896	7.552	7.552	IPI00665996	Suclg2	Isoform 2 of Succinyl-CoA ligase [GDP-forming] subunit beta	2	0.01	0.014
230	4	23.12	50	44.54	39.5	IPI00471444	Gm1499	Igk protein	17	0.21
231	4	4	11.33	4.137	4.137	IPI00882287	Etfdh	Etfdh protein	2	0.67	0.539
232	4	4	9.873	9.873	9.873	IPI00407158	Srr	Isoform 2 of Serine racemase	3	0.79	0.526
233	4	4	20.69	10.34	10.34	IPI00553826	Rpl30	60S ribosomal protein L30	3	0.9	0.537
234	3.98	3.98	15.5648	9.9874	7.88769	IPI00889240	Adhfe1	Isoform 2 of Hydroxyacid-oxoacid transhydrogenase, mitochondrial	3	0.14	0.048
235	3.89	3.89	11.88	3.528	3.528	IPI00830528	Mov10	Moloney leukemia virus 10 isoform a	2	0.27	0.686
236	3.89	3.89	8.036	2.083	2.083	IPI00129276	Eif3a	Eukaryotic translation initiation factor 3 subunit A	2	2.16	0.291
237	3.83	3.83	29.59	29.59	22.45	IPI00918942	Cyb5	Cytochrome b-5	2	0.93	0.986
238	3.73	3.73	8.349	6.308	6.308	IPI00116277	Cct4	T-complex protein 1 subunit delta	3	0.69	0.077
239	3.63	3.63	26.47	19.85	19.85	IPI00607069	Gm10257	Hypothetical protein isoform 1	3	3.17	0.014
240	3.55	3.55	7.45	5.142	4.197	IPI00648683	Ap1b1	AP-1 complex subunit beta-1	3	0.84
241	3.5	3.5	7.534	2.74	2.74	IPI00742334	Kpnb1	Karyopherin (importin) beta 1	2	1.41
242	3.4	3.4	23.09	6.005	4.388	IPI00622811	Ap2m1	Adaptor protein complex AP-2, mu1, isoform CRA_a	2	0.96	0.639
243	3.35	3.35	17.63	17.63	14.39	IPI00226356	Ttpa	Alpha-tocopherol transfer protein	3	0.57	0.13
244	3.34	3.34	13.06	5.784	5.784	IPI00463468	Nop58	Nucleolar protein 58	2	0.21	0.152
245	3.32	3.32	11..66789003169006	3.55648	3.55648	IPI00775838	Dhx15	DEAH (Asp-Glu-Ala-His) box polypeptide 15 isoform 1	2	0.39	0.163
246	3.32	3.32	8.991	5.047	5.047	IPI00649885	Acadvl	Acyl-Coenzyme A dehydrogenase, very long chain	2	0.42	0.798
247	3.28	3.28	23.81	23.81	14.29	IPI00918025	Rpl30	60S ribosomal protein L30	2	1.29	0.566
248	3.16	3.16	11.11	11.11	11.11	IPI00318750	Dhrs4	Peroxisomal short-chain alcohol dehydrogenase isoform 1	3	0.32	0.749
249	3.1	3.1	14.4568	8.55679	6.5569	IPI00649730	Sept4	Isoform 2 of Septin-4	2	0.14	0.059
250	3.1	3.1	10.4439	4.87887	4.87887	IPI00318048	Nop56	Nucleolar protein 56	2	0.36	0.068
251	2.99	2.99	23.71	18.04	13.4	IPI00648315	Rpl19	Ribosomal protein L19 isoform 2	2	0.89	0.188
252	2.97	2.97	10.56	6.277	4.993	IPI00876536	Acss2	Acetyl-coenzyme A synthetase, cytoplasmic	2	0.81	0.287
253	2.97	2.97	7.611	4.44	4.44	IPI00875924	Dnpep	Aspartyl aminopeptidase isoform b	2	0.86	0.796
254	2.96	2.96	25.58	16.28	12.4	IPI00848492	Etfb	Electron transfer flavoprotein subunit beta	2	0.54	0.334
255	2.91	2.91	6.849	6.849	4.501	IPI00849044	Arcn1	MCG20799	2	1.37	0.937
256	2.88	2.88	13.39	4.881	4.881	IPI00320850	Mccc1	Methylcrotonoyl-CoA carboxylase subunit alpha, mitochondrial	2	0.17	0.551
257	2.84	2.84	6.398	3.096	3.096	IPI00761592	Eif3b	Eukaryotic translation initiation factor 3 subunit B (eIF3b) (Eukaryotic translation initiation factor 3 subunit 9) (eIF-3-eta)	2	2.57	0.1
258	2.82	2.82	11.16	11.16	11.16	IPI00678584	Igl	Igl protein	2	0.76
259	2.73	2.73	12.57	3.363	3.363	IPI00648786	Sept9	Septin 9	2	0.57	0.109
260	2.67	2.67	17.09	16.24	10.26	IPI00621625	Gm10154	Hypothetical protein isoform 1	2	0.6	0.71
261	2.62	2.62	19.58	11.52	9.021	IPI00265759	Rbm47	Isoform 2 of RNA-binding protein 47	3	0.86	0.928
262	2.6	2.6	14.63	7.415	7.014	IPI00406756	Agxt2l1	Alanine--glyoxylate aminotransferase 2-like 1	3	1.18	0.35
263	2.59	2.59	5.818	2.987	2.987	IPI00331552	Pabpc1	Polyadenylate-binding protein 1	2	0.49	0.088
264	2.59	4.94	12.37	6.26	6.107	IPI00319992	Hspa5	78 kDa glucose-regulated protein	3	0.74
265	2.58	2.59	22.54	11.89	11.89	IPI00132456	2700060E02Rik	2700060E02Rik UPF0568 protein C14orf166 homolog	2	0.31	0.506
266	2.58	2.59	26.45	19.83	19.83	IPI00762362	Rpl22l1	Isoform 2 of 60S ribosomal protein L22-like 1	2	1.43	0.771
267	2.56	2.56	19.8876	16.5568	16.5568	IPI00831490	scFv 6H8	ScFv 6H8 protein	2	0.15	0.09
268	2.56	2.56	12.78	8.271	8.271	IPI00849113	Fau	Fau protein	2	0.77	0.234
269	2.52	2.52	19.83	19.83	19.83	IPI00421014	Igk	Anti-carcinoma embryonic antigen light chain variable region	2	0.39	0.067
270	2.5	2.5	7.32116	4.55649	4.55649	IPI00930756	Acox2	Acyl-Coenzyme A oxidase 2	2	0.39	0.145
271	2.5	2.5	13.651	10.681	10.681	IPI00649684	Grb7	Growth factor receptor bound protein 7	2	0.36	0.103
272	2.48	2.48	10.53	4.421	4.421	IPI00270326	Psmc2	proteasome (prosome, macropain) 26S subunit, ATPase 2	2	0.96	0.965
273	2.47	2.47	7.368	4.649	2.544	IPI00316740	Ddb1	DNA damage-binding protein 1	2	0.29	0.058
274	2.45	2.45	12.4	5.269	3.616	IPI00321308	Aars	Alanyl-tRNA synthetase	2	0.08	0.031
275	2.43	2.43	6.148	3.137	3.137	IPI00849863	Eif3c	Factor 3 subunit C (eIF3c) (Eukaryotic translation initiation factor 3 subunit 8) (eIF3 p110)	2	3	0.416
276	2.4	2.4	18.45	9.585	3.863	IPI00857226	Acsl1	Acyl-CoA synthetase long-chain family member 1	3	0.56	0.572
277	2.4	2.4	15.86	15.86	7.586	IPI00131357	Rps23	40S ribosomal protein S23	1	0.6	0.04
278	2.38	2.38	6.179	5.203	5.203	IPI00122633	Acsf2	Acyl-CoA synthetase family member 2, mitochondrial	2	0.5
279	2.37	2.37	13.48	7.022	7.022	IPI00128904	Pcbp1	Poly(rC)-binding protein 1	2	0.38	0.088
280	2.35	2.35	12.325	8.035	2.137	IPI00109823	Gbe1	1,4-alpha-glucan-branching enzyme	1	0.86	0.664
281	2.33	2.33	24.94	14.63	10.31	IPI00555069	Pgk1	Phosphoglycerate kinase 1	3	5.35	0.299
282	2.31	2.31	9.832	6.595	5.635	IPI00312128	Trim28	Isoform 1 of Transcription intermediary factor 1-beta	3	0.51	0.147
283	2.27	2.27	17.14	7.746	3.756	IPI00119470	Amdhd1	Probable imidazolonepropionase	1	7.34	0.241
284	2.26	2.26	28.19	12.75	8.054	IPI00648714	Eif5a	Eukaryotic translation initiation factor 5A	1	1.03	0.994
285	2.24	2.24	7.921	4.752	2.574	IPI00378419	Dcaf11	Isoform 2 of WD repeat-containing protein 23	1	0.09	0.168
286	2.24	2.24	4.77	4.77	2.044	IPI00314225	Gckr	Glucokinase regulatory protein	1	0.82	0.694
287	2.22	2.22	8.669	3.427	1.815	IPI00154045	Gpt	Alanine aminotransferase 1	1	1.72	0.882
288	2.17	2.17	5.667	4.022	2.559	IPI00269811	Cbs	Isoform 2 of Cystathionine beta-synthase	1	1.07	0.119
289	2.15	2.15	9.843	8.071	6.102	IPI00420718	Hmgcs2	Hydroxymethylglutaryl-CoA synthase, mitochondrial	2	0.73	0.297
290	2.11	2.11	14.78	9.606	9.606	IPI00118676	Eif4a1	Eukaryotic initiation factor 4A-I	3	0.56
291	2.08	5.95	22.65	17.83	10.6	IPI00226073	Hnrnpf	Isoform 1 of Heterogeneous nuclear ribonucleoprotein F	8	0.67	0.138
292	2.08	2.08	15.52	7.056	7.056	IPI00224128	Nmt1	Glycylpeptide N-tetradecanoyltransferase 1	2	0.8	0.322
293	2.05	2.05	19.64	19.64	11.61	IPI00323130	Tceb1	Transcription elongation factor B polypeptide 1	1	0.27	0.678
294	2.04	2.04	34.78	30.43	17.39	IPI00849074	Gm3511	Similar to 40S ribosomal protein S28	1	1.24	0.029
295	2.04	2.04	18.56	8.712	4.167	IPI00881052	Hsd17b13	Hydroxysteroid (17-beta) dehydrogenase 13	1	0.78	0.95
296	2.03	2.03	10.26	7.947	3.974	IPI00885762	Acads	Acads Protein	1	3.63	0.093
297	2.03	2.03	28.49	10.83	4.843	IPI00670004	Gm6793	EG627828 protein	1	1.04
298	2.02	2.05	31.46	11.21	4.984	IPI00930754	Sept2	Septin 2 b	1	0.25	0.39
299	2.01	2.01	10.47	3.971	2.166	IPI00321617	Ephx2	Isoform 1 of Epoxide hydrolase 2	1	15.85	0.29
300	2.01	2.01	9.503	3.24	3.24	IPI00776096	Ifit1	Interferon-induced protein with tetratricopeptide repeats 1 (IFIT-1) (Glucocorticoid-attenuated response gene 16 protein) (GARG-16) (Interferon-induced 56 kDa protein) (IFI-56K) (P56)	1	0.24	0.642
301	2.01	2.01	11.65	7.763	7.763	IPI00129011	Ftcd	Formimidoyltransferase-cyclodeaminase	2	0.54
302	2.01	2.01	14.31	5.305	2.412	IPI00131438	Pck1	Phosphoenolpyruvate carboxykinase, cytosolic [GTP]	1	1.35
303	2	2	25.48	15.38	15.38	IPI00121319	Crip2	Cysteine-rich protein 2	1	0.01	0.015
304	2	2	6.96	3.64457	0.6525	IPI00874955	AI314180	Protein AI314180	1	0.06	0.064
305	2	2	21.4588	13.04	13.04	IPI00830450	Gm10881	Ig kappa chain V-V region L7	1	0.15	0.023
306	2	2	3.59	3.59	3.59	IPI00110719	Pipox	Peroxisomal sarcosine oxidase	1	0.27	0.124
307	2	2	9.742	5.731	5.731	IPI00881332	Caprin1	Cytoplasmic activation/proliferation-associated protein 1 isoform b	1	0.27	0.087
308	2	2	11.57	2.657	2.657	IPI00869393	Cat	Catalase	1	0.41	0.245
309	2	4	27.35	27.35	27.35	IPI00169755	Gm189	Anti-VIPase light chain variable region	2	0.5	0.189
310	2	2	24.09	13.14	13.14	IPI00620288	Gm12938	Similar to ribosomal protein L28	1	1.23	0.369
311	2	2	10.3212	3.8869	3.8869	IPI00337893	Pdha1	Pyruvate dehydrogenase E1 component subunit alpha, somatic form, mitochondrial	2	0.59	0.187
312	2	2	12.26	3.815	3.815	IPI00263313	Drg1	Developmentally-regulated GTP-binding protein 1	1	0.93	0.887
313	2	4.84	44.14	40.54	40.54	IPI00458263	Igk	Ig kappa chain V-III region 50S10.1	3	0.97	0.896
314	2	2	13.4456	7.299	3.65	IPI00750074	Atp5c1	ATP synthase, H+ transporting, mitochondrial F1 complex, gamma subunit isoform b	1	0.98	0.863
315	2	2	4.145	3.109	3.109	IPI00648810	Pcyt2	Phosphate cytidylyltransferase 2, ethanolamine, isoform CRA_b	1	2.77	0.087
316	2	2.7	34.26	29.63	29.63	IPI00464383	Ig VL	Ig kappa chain V-V region HP R16.7	2	0.01
317	2	2	3.87	0.5082	0.5082	IPI00798468	Usp9x	Ubiquitin carboxyl-terminal hydrolase	1	0.01
318	2	2	2.9	2.396	2.396	IPI00856881	Nr3c1	Glucocorticoid receptor	1	0.01
319	2	2	7.263	4.19	4.19	IPI00119663	Mapk1	Mitogen-activated protein kinase 1	1	0.01
320	2	2	3.571	3.571	3.571	IPI00875787	Becn1	Beclin-1	1	0.01
321	2	2	7.54	3.175	3.175	IPI00407413	Scand3	SCAN domain containing 3	1	0.17
322	2	2	17.37	4.198	4.198	IPI00895999	Eif2b4	eukaryotic translation initiation factor 2B, subunit 4 delta isoform 2	1	0.2
323	2	2	9.371	1.54	1.54	IPI00330747	Nphp3	Acad11 Acyl-CoA dehydrogenase family member 11	1	0.23
324	2	2	4.99	3.119	3.119	IPI00461197	Ldhd	Probable D-lactate dehydrogenase	1	0.29
325	2	2	12.5	4.167	4.167	IPI00807899	Tardbp	Tardbp protein	1	0.3
326	2	4	34.19	24.79	24.79	IPI00923087	Igh	Igh protein	2	0.32
327	2	2.02	4.942	3.47	2.524	IPI00378063	Ap2b1	Isoform 2 of AP-2 complex subunit beta	2	0.34
328	2	2	4.86	2.056	2.056	IPI00129277	Grb7	Growth factor receptor-bound protein 7	1	0.36
329	2	4	33.71	29.21	29.21	IPI00848859	Gm4180 s	imilar to ribosomal protein S27	3	1.38
330	2	2	5.534	3.162	1.713	IPI00321407	Cul4a	Cullin-4A	1	0.39
331	2	2	18.63	8.075	8.075	IPI00753652	Arpc3	Actin-related protein 2/3 complex subunit 3	1	0.46
332	2	2	5.785	1.86	1.86	IPI00459423	Igh-VJ558;Igh-Ia	Igh protein	1	0.47
333	2	2	18.87	12.26	12.26	IPI00756640	Gm6525	Similar to ribosomal protein L36a	1	0.48
334	2	2	23.16	16.84	16.84	IPI00661192	Gm6259	Similar to acidic ribosomal phosphoprotein P1	4	0.48
335	2	2.7	33.08	33.08	19.23	IPI00137967	Gm5571	Ig kappa chain V-V region MOPC 41	2	0.49
336	2	2	6.376	3.691	3.691	IPI00110224	Hsd17b11	Isoform 1 of Estradiol 17-beta-dehydrogenase 11	1	0.52
337	2	2	6.667	6.667	6.667	IPI00127942	Dstn	Destrin	1	0.57
338	2	2	4.071	4.071	4.071	IPI00889294	Irgm1	Isoform 2 of Immunity-related GTPase family M protein	1	0.65
339	2	2	7.536	1.594	1.594	IPI00480357	Hnrnpm	Isoform 2 of Heterogeneous nuclear ribonucleoprotein M	1	0.65
340	2	2	7.29	2.243	2.243	IPI00480429	Ugt1a	UDP glucuronosyltransferase 1 family, polypeptide A1	1	0.66
341	2	2	6.786	1.996	1.996	IPI00222767	Pdhx	Pyruvate dehydrogenase protein X component	1	0.74
342	2	2	11.27	5.455	5.455	IPI00230550	H2-Ke6	Isoform Long of Estradiol 17-beta-dehydrogenase 8	1	0.76
343	2	2	5.405	2.495	2.495	IPI00121552	Umps	Uridine 5'-monophosphate synthase	1	0.78
344	2	2	3.324	3.324	3.324	IPI00928532	Eif3f	eukaryotic translation initiation factor 3, subunit F	1	0.8
345	2	2	15.68	3.856	3.856	IPI00319965	Psmd6	26S proteasome non-ATPase regulatory subunit 6	1	0.85
346	2	2	12.63	2.851	2.851	IPI00849363	Cyp2c69	similar to RIKEN cDNA C730004C24 gene isoform 2	1	0.86
347	2	2	6.394	3.325	3.325	IPI00760085	Agxt	Isoform Peroxisomal of Serine--pyruvate aminotransferase, mitochondrial	1	0.91
348	2	2	15.87	15.87	15.87	IPI00850073	Gm12013	similar to ribosomal protein L39	1	0.91
349	2	2	4.067	3.11	3.11	IPI00875470	Psmd12	26S proteasome non-ATPase regulatory subunit 12	1	0.96
350	2	2	5.788	2.572	2.572	IPI00648228	Hnrpab	Hnrpab protein	1	0.97
351	2	2	7.32	1.699	1.699	IPI00123349	Sec23a	Protein transport protein Sec23A	1	1.03
352	2	2	4.047	0.9138	0.9138	IPI00662244	Agl	amylo-1,6-glucosidase, 4-alpha-glucanotransferase	1	1.13
353	2	2	14.52	8.065	8.065	IPI00881968	Vps29	Vacuolar protein sorting-associated protein 29	1	1.15
354	2	2	38.99	5.046	5.046	IPI00850366	Refbp2	RNA and export factor binding protein 2	1	1.43
355	2	2	7.652	4.749	4.749	IPI00381291	Psmd4	Isoform Rpn10B of 26S proteasome non-ATPase regulatory subunit 4	1	1.45
356	2	2	8.267	4	4	IPI00875416	Arpc3	Actin-related protein 2/3 complex subunit 3	1	1.56
357	2	2	4.365	3.175	3.175	IPI00227678	Sepsecs	O-phosphoseryl-tRNA(Sec) selenium transferase	1	1.79
358	2	2	5.447	1.138	1.138	IPI00938457	Sec31a	Isoform 1 of Protein transport protein Sec31A	1	2.04
359	2	2	6.687	1.198	1.198	IPI00875405	Psmd1	Proteasome (prosome, macropain) 26S subunit, non-ATPase, 1	1	2.12
360	2	2	5.389	3.593	3.593	IPI003363241	Mdh1	Malate dehydrogenase, cytoplasmic	1	7.62
361	2	2	11.42	3.553	3.553	IPI00177038	Actr2	Actin-related protein 2	1	100
362	2	2	13.61	6.509	6.509	IPI00153740	Ahsa1	Activator of 90 kDa heat shock protein ATPase homolog 1	1	100
363	2	2	4.025	2.331	2.331	IPI00623845	Selenbp1	Selenium-binding protein 1	1	100
364	2	2	9.064	4.971	4.971	IPI00169670	Galm	Aldose 1-epimerase	1	100
365	2	2	6.897	3.762	3.762	IPI00132194	Aimp1	Small inducible cytokine subfamily E, member 1	1	100
366	2	2	28.33	15	15	IPI00751233	Igk	Igk protein	1	0.15
367	1.98	1.98	4.94886	3.3222	2.44588	IPI00469268	Cct8	T-complex protein 1 subunit theta	1	0.53	0.097
368	1.89	2	23.15	11.11	11.11	IPI00459145	Trmt112	Isoform CRA_b	1	0.33
369	1.89	2	10.27	5.703	5.703	IPI00125091	Lasp1	LIM and SH3 domain protein 1	1	0.96
370	1.77	1.77	22.47	15.42	15.42	IPI00881516	Cope	Coatomer subunit epsilon	2	0.39
371	1.77	1.77	16.56	11.36	11.36	IPI00130840	Cope	Coatomer subunit epsilon	2	0.64	0.488
372	1.75	1.75	5.584	2.67589	2.67589	IPI00828969	Pdlim5	Isoform 1 of PDZ and LIM domain protein 5	2	0.58	0.245
373	1.7	1.7	3.764	1.568	1.568	IPI00858249	Eif4g1	Eukaryotic translation initiation factor 4, gamma 1 isoform b	1	1.97
374	1.65	1.65	12.79	4.884	4.884	IPI00894588	Acadl	Long-chain acyl-CoA dehydrogenase precursor	2	1.02	0.913
375	1.62	1.62	7.143	7.143	7.143	IPI00119224	Snrpd3	Small nuclear ribonucleoprotein Sm D3	1	0.88
376	1.57	7.92	14.7	13.36	13.36	IPI00108143	Hnrnph2	Heterogeneous nuclear ribonucleoprotein H2	4	0.74	0.563
377	1.47	1.47	38.26	23.11	7.576	IPI00877236	Apoa1	Apolipoprotein A-I precursor	2	0.55	0.002
378	1.41	23.23	37.27	27.88	27.88	IPI00420972	Ighg;Igh-1b;Igh-1a	Igh protein	23	0.78
379	1.39	1.39	15.64	3.487	3.487	IPI00875325	Aco1	Aconitase 1	2	0.99	0.959
380	0.27	5.87	20.08	12.05	12.05	IPI00453581	Glyctk	Isoform 1 of Glycerate kinase	4	0.17	0.048

## Sheet: forward labeling-3
Datasheet S2-C. Protein identification and quantification reports from the forward labeling experiment (replicate three).
N	Unused	Total	%Cov	%Cov(50)	%Cov(95)	Accession	Gene Symbol	Protein name	Peptides(95%)	WT/KO	p-value
1	138.11	138.11	58.2	50.8	48.27	IPI00111908	Cps1	Carbamoyl-phosphate synthase [ammonia], mitochondrial	105	0.48	0.001
2	99.84	99.84	75.28	66.82	66.82	IPI00403810	Tuba1c	Tubulin alpha-1C chain	103	0.14	0.024
3	81.48	81.48	77.08	73.93	73.93	IPI00169463	Tubb2c	Tubulin beta-2C chain	88	0.24	0.003
4	68.39	68.39	69.73	69.44	69.44	IPI00874964	Gapd	GADPH	68	0.82	0.124
5	66.88	66.88	66.93	49.33	46.4	IPI00221400	Adh1	Alcohol dehydrogenase 1	62	0.44
6	65.13	65.13	72.04	64.99	61.46	IPI00653158	Acaa2	Acetyl-Coenzyme A acyltransferase 2 (Mitochondrial 3-oxoacyl-Coenzyme A thiolase), isoform CRA_k	62	0.21
7	56.3	56.3	43.76	38.94	35.18	IPI00653254	Pygl	Liver glycogen phosphorylase	29	0.89	0.765
8	49.49	49.49	36.13	25.02	25.02	IPI00943457	Pcx	Pyruvate carboxylase isoform 1	31	0.55	0.042
9	47.66	47.66	67.72	54.85	48.06	IPI00134746	Ass1	Argininosuccinate synthase	33	0.47
10	44.03	44.03	53.35	49.55	46.65	IPI00130280	Atp5a1	ATP synthase subunit alpha, mitochondrial	25	0.48	0.005
11	43.09	43.09	14.41	7.687	5.965	IPI00119876	Dync1h1	Cytoplasmic dynein 1 heavy chain 1	21	0.27	0.067
12	41.98	41.98	18.77	12.1	11.62	IPI00113223	Fasn	Fatty acid synthase	23	1.93	0.156
13	41.53	41.53	38.58	30.93	25.17	IPI00153317	Aldh1l1	10-formyltetrahydrofolate dehydrogenase	20	1.25	0.577
14	39.15	39.15	46.62	39.1	33.58	IPI00807983	AI324046	Isoform 1 of Ig gamma-3 chain C region	37	0.99	0.75
15	38.93	38.93	41.16	33.56	28.73	IPI00229080	Hsp90ab1	Hsp90ab1 protein	23	1.71	0.296
16	38.35	38.35	50.25	47.22	44.19	IPI00128518	Mat1a	S-adenosylmethionine synthetase isoform type-1	24	0.43	0.105
17	35.91	35.91	56.22	45.44	35.06	IPI00890234	Dbt	Dihydrolipoamide branched chain transacylase E2	21	0.77	0.526
18	35.67	35.67	40.87	38.7	37.15	IPI00323357	Hspa8	Heat shock cognate protein 70	21	0.56
19	34.12	34.12	35.94	27.27	26.2	IPI00953783	Mthfd1	Methylenetetrahydrofolate dehydrogenase 1	20	0.92	0.797
20	31.4	31.4	64.32	60.8	60.8	IPI00121788	Prdx1	Peroxiredoxin I	18	0.48	0.219
21	30.3	30.3	72.69	65	61.92	IPI00221890	Car3	Carbonic anhydrase 3	18	10.31
22	29.96	29.96	60.49	60.49	60.49	IPI00134599	Rps3	40S ribosomal protein S3	16	0.95	0.6
23	28.67	28.67	23.29	16.85	13.82	IPI00169473	Oplah	5-oxoprolinase	14	0.86	0.659
24	28.11	28.12	44.35	41.48	36.76	IPI00267407	Aldh8a1	Aldehyde dehydrogenase family 8 member A1	23	0.61
25	27.2	27.2	29.95	24.13	20.28	IPI00466069	Eef2	Elongation factor 2	14	1.15	0.694
26	26.58	26.58	57.58	48.48	47.84	IPI00307837	Eef1a1	Elongation factor 1-alpha 1	19	0.44	0.13
27	26.26	26.26	48.26	39.64	37.37	IPI00828479	Acox1	Acyl-Coenzyme A oxidase 1, palmitoyl, isoform CRA_a	15	0.53	0.423
28	26.11	26.11	40.23	36.05	30.7	IPI00117312	Got2	Aspartate aminotransferase, mitochondrial	13	0.31	0.061
29	25.96	25.96	31.46	24.45	24.45	IPI00153660	Dlat	Dihydrolipoyllysine-residue acetyltransferase component of pyruvate dehydrogenase complex	15	1.43	0.4
30	25.77	25.77	46.27	32.57	22.53	IPI00118625	Hal	Histidine ammonia-lyase	12	0.8	0.582
31	25.32	25.32	30.41	12.55	9.286	IPI00123181	Myh9	Myosin heavy chain 9	13	0.14	0.021
32	25.01	25.01	60.27	47.03	47.03	IPI00853676	Igk-C	Kappa light chain C_region (Fragment)	22	0.75	0.188
33	22.86	29.02	37.95	28.72	27.67	IPI00556788	Ighg;Igh-1b;Igh-1a	Igh protein	28	1.19	0.157
34	22.75	22.75	37.47	28.88	26.49	IPI00111412	Rpl4	60S ribosomal protein L4	13	0.96	0.339
35	22.51	22.51	45.19	36.67	36.67	IPI00311236	Rpl7	60S ribosomal protein L7	15	0.9	0.96
36	22.45	22.45	34.9	32.98	30.19	IPI00308885	Hspd1	Isoform 1 of 60 kDa heat shock protein, mitochondrial	13	0.17	0.084
37	21.54	21.54	34.98	34.98	34.98	IPI00331092	Rps4x	40S ribosomal protein S4, X isoform	14	0.76	0.722
38	19.69	19.69	41	35.64	32.35	IPI00310669	Dak	Bifunctional ATP-dependent dihydroxyacetone kinase/FAD-AMP lyase (cyclizing)	12	2.46	0.126
39	19.49	19.49	35.54	30.43	27.79	IPI00468481	Atp5b	ATP synthase subunit beta, mitochondrial	11	1.11	0.888
40	19.25	19.25	56.95	52.32	43.05	IPI00125901	Rps13	Ribosomal protein S13	10	0.94	0.603
41	18.79	18.79	37.31	28.48	26.49	IPI00890872	Pah	Phenylalanine hydroxylase	10	3.75	0.055
42	18.59	18.59	66.44	57.53	56.16	IPI00881758	Rps16	40S ribosomal protein S16	15	0.54	0.141
43	18.14	18.14	59.94	48.26	40.38	IPI00314950	Rplp0	60S acidic ribosomal protein P0	13	0.86	0.171
44	18	18	30.5	27.41	27.41	IPI00761421	Gm10362	Similar to Rpl17 protein	9	0.99	0.788
45	17.95	17.95	49.62	40.15	40.15	IPI00331345	Rps3a	40S ribosomal protein S3a	11	1.08	0.728
46	17.85	17.85	28.69	21.03	19.5	IPI00554834	Ehhadh	Peroxisomal bifunctional enzyme	10	0.78	0.16
47	17.85	17.85	63.42	54.86	51.75	IPI00132080	Pgls	6-phosphogluconolactonase	10	0.43	0.43
48	17.64	17.64	26.59	21.77	20.42	IPI00318577	Dpys	Dihydropyrimidinase	12	3.81	0.048
49	17.39	17.39	40.2	37.5	37.5	IPI00626312	Rpl6	Similar to ribosomal protein L6	12	1	0.824
50	17.3	17.3	32.42	26.94	26.94	IPI00223714	Hist1h1e	Histone H1.4	10	0.97	0.993
51	17.24	17.24	64.42	55.77	55.77	IPI00876005	Hist4h4	Histone H4	12	2.47
52	16.97	19.45	46.4	32.95	32.95	IPI00896683	Ighg;Igh-1b;Igh-1a	Igh protein	19	0.87	0.414
53	16.77	16.77	53.55	31.28	31.28	IPI00224505	Rpl13	60S ribosomal protein L13	12	0.91	0.714
54	16.59	16.64	35.87	24.22	23.77	IPI00331555	Bckdha	Branched chain keto acid dehydrogenase E1, alpha polypeptide	11	0.78	0.173
55	16.33	16.33	63.69	45.86	41.4	IPI00875584	Rps19	Rps19 protein	8	0.98	0.971
56	16.13	16.13	44.04	37.55	33.57	IPI00314191	Cbr1	Carbonyl reductase [NADPH] 1	8	4.57	0.17
57	16.06	18.08	42.28	41.98	38.89	IPI00830215	Ighg1	Ig gamma-1 chain C region secreted form	11	0.96	0.842
58	15.98	15.98	44.85	28.87	24.74	IPI00420726	Rps9	40S ribosomal protein S9	10	0.98	0.861
59	15.34	15.34	37.53	28.27	26.13	IPI00134961	Acadm	Medium-chain specific acyl-CoA dehydrogenase, mitochondrial	8	0.34	0.137
60	14.96	14.96	20.07	14.08	11.35	IPI00126248	Acly	ATP citrate lyase	9	7.01	0.068
61	14.96	14.96	18.97	12.92	11.46	IPI00762047	Acly	ATP-citrate synthase	9	8.93	0.033
62	14.65	14.65	54.55	49.09	48.48	IPI00112448	Rps10	40S ribosomal protein S10	7	1.03	0.675
63	14.6	14.6	51.34	46.98	36.24	IPI00131478	Sult1a1	Arylsulfotransferase ST1A4	8	0.34	0.227
64	14.43	14.43	18.95	16.55	13.72	IPI00317794	Ncl	Nucleolin	7	1.07	0.921
65	14.24	14.24	57.69	54.62	44.62	IPI00265761	Hist1h2a	Histone H2A type 1	14	1.1	0.574
66	14.13	14.13	38.15	27.69	24.62	IPI00466128	Akr1a4	Alcohol dehydrogenase [NADP+]	7	10.24	0.006
67	14.11	14.11	16.61	13.36	11.4	IPI00420363	Ddx5	Probable ATP-dependent RNA helicase DDX5	7	0.78	0.161
68	14	14	27.11	22.32	22.32	IPI00890005	Hnrnpk	Isoform 3 of Heterogeneous nuclear ribonucleoprotein K	7	0.75	0.718
69	14	14	41.06	33.11	33.11	IPI00322562	Rps14	40S ribosomal protein S14	7	0.84	0.387
70	14	78.05	73.71	70.56	68.76	IPI00338039	Tubb2a	Tubulin beta-2A chain	78	0.27
71	13.77	13.77	36.54	34.13	34.13	IPI00466820	Rps8	40S ribosomal protein S8	8	0.87	0.566
72	13.59	91.5	68.53	66.74	61.61	IPI00117350	Tuba4a	Tubulin alpha-4A chain	94	0.15	0.026
73	13.53	13.53	35.14	29.72	29.72	IPI00122139	Acaa1b	Acaa1a 3-ketoacyl-CoA thiolase B, peroxisomal	8	0.2	0.158
74	13.13	13.25	25.24	16.76	16.76	IPI00113073	Aldh1b1	Aldehyde dehydrogenase X, mitochondrial	8	0.25	0.076
75	12.72	12.72	27.44	22.93	15.79	IPI00622160	Gm16477	Hypothetical protein isoform 1	10	0.86	0.667
76	12.66	12.66	71.64	60.2	51.24	IPI00319652	Gpx1	Glutathione peroxidase 1	9	0.63	0.106
77	12.65	12.65	40.08	31.52	29.18	IPI00137787	Rpl8	60S ribosomal protein L8	10	0.84	0.637
78	12.56	12.56	36.41	29.03	29.03	IPI00849927	Rpl10a	Ribosomal protein L10A	8	0.7	0.599
79	12.52	12.52	57.67	42.33	41.72	IPI00850934	Gm9493	Similar to ribosomal protein S7	7	0.82	0.02
80	12.36	12.36	57.89	48.03	48.03	IPI00851049	Rps18	Similar to ribosomal protein	12	0.96	0.701
81	12.19	12.19	30.72	21.84	21.84	IPI00880400	Rps2	40S ribosomal protein S2	6	1.04	0.943
82	12.13	12.13	28.62	24.24	20.2	IPI00308706	Rpl5	60S ribosomal protein L5	6	1.08	0.451
83	12.12	12.13	20.48	18.06	18.06	IPI00134809	Dlst	Isoform 1 of Dihydrolipoyllysine-residue succinyltransferase component of 2-oxoglutarate dehydrogenase complex	8	0.08	0.008
84	12.1	12.1	76.52	76.52	76.52	IPI00139795	Rplp2	60S acidic ribosomal protein P2	9	0.82	0.769
85	11.98	11.98	43.46	35.51	35.51	IPI00915054	Rpl10	Similar to QM protein	6	0.92	0.647
86	11.58	11.69	28.74	19.76	17.76	IPI00626662	Aldh1a1	Retinal dehydrogenase 1	7	0.95	0.967
87	11.56	11.56	32.51	23.82	23.08	IPI00755309	Rpl3	Ribosomal protein L3	8	0.62	0.741
88	11.51	11.51	31.54	31.54	30.2	IPI00876212	Rpl23a	Ribosomal protein L23a	6	1.06	0.963
89	11.35	11.35	20.31	15.6	11.8	IPI00223092	Hadha	Trifunctional enzyme subunit alpha, mitochondrial	6	0.56	0.355
90	11.27	13.14	44.92	29.95	24.87	IPI00555004	Adh5	Alcohol dehydrogenase class-3	9	1.07	0.739
91	11.09	11.09	33.03	22.62	22.62	IPI00930878	Psmc3	Proteasome (prosome, macropain) 26S subunit, ATPase 3	7	1.04	0.98
92	10.97	10.97	27.81	20.66	18.37	IPI00265025	Galk1	Galactokinase 1	6	0.87	0.728
93	10.75	10.75	13.33	11.85	10.59	IPI00223437	Copg	Coatomer subunit gamma-1	7	0.29	0.089
94	10.67	10.67	52.38	45.58	39.46	IPI00831055	Hbb-b1	Beta-globin	5	0.91	0.45
95	10.66	10.66	15.37	15.37	13.77	IPI00222457	Dars	Aspartyl-tRNA synthetase isoform 1	6	0.83	0.916
96	10.61	10.61	27.12	27.12	27.12	IPI00123604	Rpsa	40S ribosomal protein SA	7	0.74	0.415
97	10.56	10.56	19.38	9.872	9.872	IPI00134131	Scp2	Isoform SCPx of Non-specific lipid-transfer protein	6	1.67	0.203
98	10.55	10.55	39.46	38.7	38.7	IPI00830581	Hsd17b10	Hydroxyacyl-Coenzyme A dehydrogenase type II	6	0.48	0.057
99	10.51	10.51	39.76	37.31	29.66	IPI00121348	Sds	L-serine dehydratase/L-threonine deaminase	6	0.56	0.494
100	10.49	10.49	21.93	18.65	17.01	IPI00828469	Lap3	Isoform 2 of Cytosol aminopeptidase	6	1.41	0.705
101	10.32	10.32	22.86	18.9	18.9	IPI00845690	Ccbl2	Isoform 1 of Kynurenine--oxoglutarate transaminase 3	7	0.73	0.796
102	10.27	10.27	35.96	23.97	19.24	IPI00317740	Gnb2l1	Guanine nucleotide-binding protein subunit beta-2-like 1	6	0.39
103	10	10	27.65	27.65	24.58	IPI00110843	Agmat	Agmat Agmatinase, mitochondrial	5	0.21	0.104
104	10	10	38.14	24.92	24.92	IPI00116753	Etfa	Electron transfer flavoprotein subunit alpha, mitochondrial	6	2.66	0.505
105	10	10	35.33	35.33	35.33	IPI00554989	Ppia	Peptidyl-prolyl cis-trans isomerase	5	7.48	0.047
106	9.77	9.77	18.89	15.63	15.63	IPI00896057	Gys2	Glycogen synthase 2	8	0.27	0.099
107	9.77	9.77	20.68	12.5	12.5	IPI00133428	Psmc1	26S protease regulatory subunit 4	5	1.76	0.825
108	9.72	9.72	22.71	21.05	16.07	IPI00751369	Ldha	Lactate dehydrogenase A isoform 2	5	2.07	0.438
109	9.3	9.3	9.173	2.995	2.696	IPI00457499	Gcn1l1	GCN1 general control of amino-acid synthesis 1-like 1	5	0.7	0.794
110	9.22	9.22	10.85	8.853	7.606	IPI00458392	Aldh16a1	Aldehyde dehydrogenase family 16 member A1	6	0.68	0.394
111	9.08	9.08	34.04	20.74	20.74	IPI00555113	Rpl18	60S ribosomal protein L18	7	1.02	0.953
112	9.06	9.06	31.89	21.08	14.95	IPI00475378	Ptbp1	Polypyrimidine tract binding protein 1 isoform 1	5	0.53	0.009
113	8.75	8.75	48.44	30.47	30.47	IPI00222546	Rpl22	60S ribosomal protein L22	6	1.08	0.905
114	8.75	8.75	32.33	26.32	26.32	IPI00880689	Rpl24	40S ribosomal protein S27	7	0.65	0.732
115	8.7	8.7	12.94	6.918	6.199	IPI00850525	Upf1	Isoform 2 of Regulator of nonsense transcripts 1	5	0.36	0.202
116	8.69	8.7	50.37	43.7	43.7	IPI00465880	Rps17	40S ribosomal protein S17	5	0.98	0.87
117	8.65	8.65	19.53	10.8	9.557	IPI00874876	Gne	Bifunctional UDP-N-acetylglucosamine 2-epimerase/N-acetylmannosamine kinase	6	0.93	0.665
118	8.57	8.72	26.97	16.76	11.56	IPI00111218	Aldh2	Aldehyde dehydrogenase, mitochondrial	5	1.17	0.409
119	8.51	8.51	26.03	17.78	15.24	IPI00474446	Eif2s1	Eukaryotic translation initiation factor 2 subunit 1	4	1	0.997
120	8.51	8.51	46.21	31.72	26.9	IPI00132460	Rpl26	60S ribosomal protein L26	6	0.93	0.473
121	8.48	8.48	34.77	27.69	27.69	IPI00849786	Igk	Igk protein	6	0.99	0.928
122	8.43	8.43	22.15	13.48	12.2	IPI00137409	Tkt	Transketolase	5	3.24	0.262
123	8.39	8.39	25.7	23.69	18.88	IPI00113655	Rps6	40S ribosomal protein S6	4	1.1	0.889
124	8.36	12.3	45.04	35.88	35.88	IPI00831058	Gm5153	Ig kappa chain V-II region 26-10	11	0.93	0.194
125	8.24	8.24	20.82	9.786	8.185	IPI00406118	Syncrip	Isoform 2 of Heterogeneous nuclear ribonucleoprotein Q	4	1.25	0.766
126	8.21	8.21	36.71	32.28	22.78	IPI00762542	Rps11	40S ribosomal protein S11	4	0.89	0.693
127	8.2	8.2	11.64	6.311	5.441	IPI00136213	Sardh	Sarcosine dehydrogenase, mitochondrial	4	8.69	0.063
128	8.18	8.18	36.27	32.35	22.06	IPI00125521	Rps5	40S ribosomal protein S5	4	0.94	0.837
129	8.16	8.16	75.38	60.77	38.46	IPI00230660	Rps15a	40S ribosomal protein S15a	6	0.89	0.431
130	8.15	8.16	51.47	46.32	46.32	IPI00122421	Rpl27	60S ribosomal protein L27	6	1.04	0.864
131	8.13	8.2	20.2	12.6	10.2	IPI00321644	Cyp2d26	Cytochrome P450 2D26	5	1.68	0.152
132	8.11	8.11	34.45	25.21	25.21	IPI00323819	Rps20	40S ribosomal protein S20	5	0.98	0.09
133	8.09	8.09	31.36	23.9	23.9	IPI00856593	Ruvbl1	RuvB-like 1	7	0.22	0.211
134	8.08	8.08	36.64	34.35	21.37	IPI00753456	Rps24	Isoform 3 of 40S ribosomal protein S24	5	0.99	0.336
135	8.01	33.76	68.17	55.7	50.4	IPI00480406	Actc1	Actin, alpha, cardiac muscle 1	27	2.01	0.02
136	8	8	16.04	16.04	16.04	IPI00154054	Acat1	Acetyl-CoA acetyltransferase, mitochondrial	4	1.14	0.953
137	8	8	22.51	18.85	18.85	IPI00938462	Gcat	Glycine C-acetyltransferase isoform b	4	0.39	0.769
138	8	8	33.91	33.91	33.91	IPI00674601	Rps26	Similar to ribosomal protein S26	6	0.93	0.75
139	8	16	33.49	27.83	27.83	IPI00223713	Hist1h1c	Histone H1.2	9	0.91	0.857
140	7.92	7.92	17.92	17.92	17.92	IPI00130333	Dera	Putative deoxyribose-phosphate aldolase	4	0.52	0.022
141	7.89	7.89	13.66	8.48	8.48	IPI00123494	Psmd2	26S proteasome non-ATPase regulatory subunit 2	7	1.28	0.042
142	7.87	7.87	30.61	18	16.37	IPI00798439	Lta4h	leukotriene A4 hydrolase	8	0.56	0.021
143	7.58	7.58	38.61	23.76	23.76	IPI00757181	Pura	Transcriptional activator protein Pur-alpha	5	0.75	0.127
144	7.47	7.47	26.56	26.56	22.92	IPI00407917	Gm5451	Similar to 60S ribosomal protein L9	4	0.77	0.843
145	7.15	7.15	31.86	20.35	17.04	IPI00625588	Tufm	Hypothetical protein	5	0.34	0.423
146	6.94	6.94	23.67	15.38	11.05	IPI00754704	Farsa	Farsla protein	4	0.59	0.691
147	6.92	6.92	17.8	10.81	10.81	IPI00230415	Eif2s3x	Eukaryotic translation initiation factor 2 subunit 3, X-linked	5	0.81	0.727
148	6.89	6.89	41.87	21.67	21.67	IPI00223217	Rpl13a	60S ribosomal protein L13a	6	0.89	0.712
149	6.68	6.68	30.47	24.57	15.72	IPI00130950	Bhmt	Betaine--homocysteine S-methyltransferase 1	4	0.63	0.699
150	6.66	6.66	34.09	34.09	34.09	IPI00554850	Rps12	40S ribosomal protein S12	5	0.91	0.726
151	6.58	6.58	10.45	5.225	4.233	IPI00339916	Eprs	Bifunctional aminoacyl-tRNA synthetase	4	0.84	0.51
152	6.57	6.58	31.72	15.52	12.41	IPI00116459	Nat2	Arylamine N-acetyltransferase 2	3	0.51	0.013
153	6.53	6.53	24.46	20.43	14.55	IPI00471137	Akr1c12	Aldo-keto reductase family 1, member C12	3	9.21	0.085
154	6.51	6.51	24.42	17.74	14.65	IPI00125971	Psmc6	26S protease regulatory subunit S10B	4	0.65	0.682
155	6.44	8	36.73	36.73	36.73	IPI00757456	Gm16709	Ig heavy chain V region B1-8/186-2	4	0.01
156	6.38	6.38	42.03	34.78	23.91	IPI00761713	Hist1h2bp	Isoform 2 of Histone H2B type 1-P	10	2.56	0.009
157	6.38	6.38	35.82	35.82	24.63	IPI00876550	Hist1h2bf	Histone H2B	10	3.21	0.077
158	6.33	6.33	21.53	10.53	7.895	IPI00828513	Psmc4	Proteasome 26S ATPase subunit 4	3	0.77	0.2
159	6.31	6.31	27.71	20.72	18.8	IPI00226073	Hnrnpf	Isoform 1 of Heterogeneous nuclear ribonucleoprotein F	10	0.63	0.077
160	6.2	6.2	26.87	16.3	16.3	IPI00473728	Rpl14	60S ribosomal protein L14	6	0.58	0.231
161	6.15	6.15	53.75	41.25	25.62	IPI00555045	Rpl21	60S ribosomal protein L21	4	0.76	0.683
162	6.08	6.08	34.95	25.27	20.97	IPI00121493	Ttc36	Tetratricopeptide repeat protein 36	3	0.81	0.384
163	6.03	6.03	21.12	10.22	8.007	IPI00667120	A1cf	Isoform 2 of APOBEC1 complementation factor	3	0.93	0.74
164	6.02	71.02	76.35	69.37	69.14	IPI00117352	Tubb5	Tubulin beta-5 chain	71	0.28	0.455
165	6.01	6.01	46.34	22.76	22.76	IPI00263879	Rpl35	60S ribosomal protein L35	4	0.97	0.702
166	6	6	14.84	10.11	10.11	IPI00229807	Gck	Isoform 2 of Glucokinase	3	1.22	0.747
167	6	6	20.65	11.34	11.34	IPI00850734	Gm15542	Similar to DnaJ-like protein	3	0.16	0.288
168	6	6	27.08	14.46	14.46	IPI00379694	Hmgcl	3-hydroxy-3-methylglutaryl CoA lyase precursor	3	0.32	0.756
169	6	6	23.26	16.28	16.28	IPI00848492	Etfb	Electron transfer flavoprotein subunit beta	3	0.57	0.648
170	6	6	25	18.64	18.64	IPI00831162	Igk	Igk protein	3	0.48	0.381
171	6	6	33.77	33.77	33.77	IPI00928077	Rps27l	40S ribosomal protein S27	4	0.63	0.154
172	5.87	5.87	28.3385	19.4457	9.65778	IPI00261627	Sucla2	Succinyl-CoA ligase [ADP-forming] subunit beta, mitochondrial	4	0.55	0.412
173	5.87	5.87	23.22	14.55	14.55	IPI00310658	Akr1c13	Aldo-keto reductase family 1 member C13	3	6.19	0.068
174	5.76	5.76	43.75	36.88	25.62	IPI00875087	Rpl21	Protein Gm2974,60S ribosomal protein L21	4	0.61	0.223
175	5.62	7.88	21.45	11.03	9.366	IPI00230035	Ddx3x	ATP-dependent RNA helicase DDX3X	5	0.63	0.035
176	5.55	5.55	42.57	17.57	17.57	IPI00626628	Rpl27a	Ribosomal protein L27a	3	0.98	0.591
177	5.52	5.52	12.38	7.375	5.125	IPI00458583	Hnrnpu	Heterogeneous nuclear ribonucleoprotein U	4	2.08	0.07
178	5.43	5.43	13.62	6.596	6.596	IPI00875297	Trim21	Tripartite motif-containing 21	3	0.1	0.024
179	5.4	5.4	32.12	24.24	24.24	IPI00849793	Rpl12	60S ribosomal protein L12	5	1.03	0.962
180	5.3	5.3	10.85	7.231	5.269	IPI00321308	Aars	Alanyl-tRNA synthetase	3	0.08	0.162
181	5.26	5.26	52.86	50	35.71	IPI00677340	Gm13020	Similar to ribosomal protein L38	3	0.75	0.782
182	5.15	5.15	30.21	20.49	13.19	IPI00120864	Pbld	Phenazine biosynthesis-like domain-containing protein 1	3	5.94	0.141
183	5.08	5.08	10.06	6.192	6.192	IPI00849080	Sfpq	Splicing factor, proline- and glutamine-rich	3	2.31	0.145
184	4.99	4.99	11.44	5.981	3.778	IPI00120503	Copb1	Coatomer subunit beta	3	0.48	0.059
185	4.97	4.97	54.93	34.51	28.17	IPI00845802	Hba-a2	hemoglobin alpha, adult chain 2	3	1.68	0.418
186	4.97	4.97	14.96	9.843	7.874	IPI00420718	Hmgcs2	Hydroxymethylglutaryl-CoA synthase, mitochondrial	3	0.75	0.893
187	4.92	4.92	16.23	11.4	8.114	IPI00313296	Rnh1	Ribonuclease inhibitor	3	0.82	0.297
188	4.9	4.9	28.41	17.55	15.32	IPI00132042	Pdhb	Pyruvate dehydrogenase E1 component subunit beta, mitochondrial	4	0.45	0.555
189	4.89	4.89	13.29	12.43	12.43	IPI00406442	Suclg1	Succinyl-CoA ligase [GDP-forming] subunit alpha, mitochondrial	3	0.43	0.643
190	4.87	4.87	15.96	8.451	8.451	IPI00119470	Amdhd1	Probable imidazolonepropionase	3	4.6	0.259
191	4.83	4.83	23.79	8.545	6.928	IPI00622811	Ap2m1	Adaptor protein complex AP-2, mu1, isoform CRA_a	3	0.86	0.119
192	4.79	4.79	16.03	10.82	7.214	IPI00406756	Agxt2l1	Alanine--glyoxylate aminotransferase 2-like 1	3	1.41	0.92
193	4.7	4.7	38.4	24	23.2	IPI00677917	Rps25	40S ribosomal protein S25	4	0.79	0.249
194	4.67	6.83	27.83	13.3	13.3	IPI00135640	Psmc5	26S protease regulatory subunit 8	4	1.51	0.299
195	4.6	4.6	10.6545	10.6545	8.831	IPI00115871	Acot1	Acyl-coenzyme A thioesterase 1	3	5.42	0.221
196	4.59	4.59	5.475	2.566	2.566	IPI00889914	Ankfy1	Ankyrin repeat and FYVE domain containing 1	3	2.06	0.673
197	4.59	4.59	13.85	7.993	7.993	IPI00553717	Mccc2	Methylcrotonoyl-CoA carboxylase beta chain, mitochondrial	3	0.45	0.656
198	4.57	4.57	26.12	19.4	19.4	IPI00849782	Rpl23a	60S ribosomal protein L23	3	0.95	0.866
199	4.49	4.49	13.66	10.89	4.95	IPI00116850	D10Wsu52e	UPF0027 protein C22orf28 homolog	2	0.24	0.376
200	4.46	4.46	24.58	15.18	10.84	IPI00134300	Ssb	Lupus La protein homolog	3	1.5	0.831
201	4.27	4.27	11.2	6.483	4.912	IPI00874456	Dld	Dihydrolipoyl dehydrogenase, mitochondrial	2	0.34	0.544
202	4.24	22.58	30.97	20.46	18.01	IPI00330804	Hsp90aa1	Heat shock protein HSP 90-alpha	13	2.06	0.381
203	4.2	4.2	56.18	15.73	12.92	IPI00474856	Gm10036	Similar to ribosomal protein L11	3	0.87	0.391
204	4.18	4.2	12.83	6.555	6.555	IPI00320850	Mccc1	Methylcrotonoyl-CoA carboxylase subunit alpha, mitochondrial	3	0.36	0.564
205	4.14	4.14	34.38	22.22	15.28	IPI00751493	Pnp1	Purine-nucleoside phosphorylase 1	3	1.72	0.556
206	4.14	4.14	11.63	8.993	5.875	IPI00312128	Trim28	Isoform 1 of Transcription intermediary factor 1-beta	3	0.29	0.029
207	4.05	4.05	10.45	10.45	7.666	IPI00336874	Hnrnpd	Isoform 4 of Heterogeneous nuclear ribonucleoprotein D0	2	0.79	0.39
208	4.03	4.03	12.29	4.22	4.22	IPI00116283	Cct3	T-complex protein 1 subunit gamma	2	1.05	0.873
209	4.02	4.02	20.49	6.422	6.422	IPI00895023	Carkd	Isoform 3 of Carbohydrate kinase domain-containing protein	2	1.67	0.148
210	4.02	4.02	31.98	9.137	9.137	IPI00119305	Pa2g4	Proliferation-associated protein 2G4	2	0.57	0.767
211	4.02	4.02	28.28	28.28	28.28	IPI00831483	Rps15	40S ribosomal protein S15	6	1	0.736
212	4.01	4.01	21.29	16.73	16.73	IPI00125091	Lasp1	LIM and SH3 domain protein 1	3	0.77	0.226
213	4	4	15.65	10.43	10.43	IPI00755623	Rpl30	60S ribosomal protein L30	2	0.76	0.225
214	4	4.87	44.14	44.14	40.54	IPI00458263	Igk	Ig kappa chain V-III region 50S10.1	3	0.96	0.861
215	4	4	5.036	1.049	1.049	IPI00848443	Acaca	Isoform 2 of Acetyl-CoA carboxylase 1	2	0.67	0.929
216	4	4	8.943	5.041	5.041	IPI00122633	Acsf2	Acyl-CoA synthetase family member 2, mitochondrial	2	0.77	0.55
217	4	4	10.6	4.936	4.936	IPI00269811	Cbs	Isoform 2 of Cystathionine beta-synthase	2	1.12	0.978
218	4	4	13.86	13.86	13.86	IPI00890117	Cfl1	Cofilin-1	2	1.48
219	4	5.47	16.07	7.143	7.143	IPI00323908	Cyp2d10	Cytochrome P450 2D10	3	1.41	0.177
220	4	4	16.36	9.545	6.591	IPI00462281	Glyctk	Glyctk 46 kDa protein	2	0.66	0.147
221	4	4	27.35	27.35	27.35	IPI00408534	Gm1524	Monoclonal anti-idiotypic Schistosoma japonicum antibody NP30 immunoglobulin light chain variable region	2	0.01	0.008
222	4	4	21.74	21.74	21.74	IPI00849074	Gm3511	Similar to 40S ribosomal protein S28	2	0.82	0.161
223	4	5.75	11.14	9.8	9.8	IPI00108143	Hnrnph2	Heterogeneous nuclear ribonucleoprotein H2	3	1.05	0.931
224	4	4.17	6.26	6.107	6.107	IPI00319992	Hspa5	78 kDa glucose-regulated protein	3	0.52
225	4	6	55.56	37.61	37.61	IPI00753483	IghmAC38.205.12	Ig heavy chain V region AC38 205.12	3	1.14	0.525
226	4	4	12.38	12.38	12.38	IPI00869475	Rpl36	Ribosomal protein L36	2	0.7	0.298
227	4	4	51.75	51.75	51.75	IPI00113377	Rplp1	60S acidic ribosomal protein P1	5	0.49
228	4	4	16.78	8.054	8.054	IPI00515174	Tardbp	TAR DNA binding protein isoform 5	2	0.7	0.677
229	3.96	3.96	9.7769	3.76899	3.76899	IPI00330747	Nphp3	Acad11 Acyl-CoA dehydrogenase family member 11	2	0.34	0.221
230	3.76	3.76	28.77	15.44	12.98	IPI00131483	Sult2a1	Bile salt sulfotransferase 1	3	0.18	0.014
231	3.72	3.72	22.45	22.45	22.45	IPI00918942	Cyb5	Cytochrome b-5	2	0.96	0.991
232	3.72	3.72	16.87	7.362	7.362	IPI00466032	Elavl1	ELAV (embryonic lethal, abnormal vision, Drosophila)-like 1	2	0.82
233	3.69	3.69	8.791	7.064	7.064	IPI00776053	Dync1i2	Dynein cytoplasmic 1 intermediate chain 2	3	0.01	0.017
234	3.65	3.65	12.46	12.46	6.799	IPI00828488	Hnrnpa2b1	Isoform 1 of Heterogeneous nuclear ribonucleoproteins A2/B1	2	0.87	0.778
235	3.64	3.64	20.72	9.459	9.459	IPI00761650	Psmd9	26S proteasome non-ATPase regulatory subunit 9	2	1.06	0.872
236	3.62	3.64	14.47	7.233	7.233	IPI00676841	Gm5081	Hypothetical protein LOC328099	2	0.92	0.607
237	3.53	3.53	29.6	23.36	8.411	IPI00930754	Sept2	Septin 2 b	2	0.56	0.197
238	3.47	3.47	4.354	4.354	4.354	IPI00331628	Hsd17b4	Peroxisomal multifunctional enzyme type 2	2	0.21	0.614
239	3.45	3.45	22.37	6.393	6.393	IPI00788331	Gcdh	Glutaryl-Coenzyme A dehydrogenase precursor	2	0.24	0.64
240	3.41	3.41	20.81	20.81	16.11	IPI00648714	Eif5a	Eukaryotic translation initiation factor 5A	2	0.78	0.915
241	3.4	3.4	28.79	28.79	17.8	IPI00114628	Inmt	Indolethylamine N-methyltransferase	3	9.53	0.027
242	3.38	3.38	15.48	7.113	7.113	IPI00608017	Shmt1	Serine hydroxymethyltransferase 1	3	0.84	0.333
243	3.29	3.29	27.27	22.35	18.18	IPI00877236	Apoa1	Apolipoprotein A-I precursor	4	0.63	0.016
244	3.27	3.27	7.612	3.202	1.312	IPI00850133	Vwa8	Isoform 1 of Uncharacterized protein KIAA0564 homolog	2	0.31	0.36
245	3.24	3.24	13.73	4.824	4.824	IPI00116277	Cct4	T-complex protein 1 subunit delta	2	0.57	0.208
246	3.22	3.22	9.534	2.55	2.55	IPI00461469	Mars	Methionyl-tRNA synthetase, cytoplasmic	2	1.76	0.878
247	3.21	3.21	14.56	8.981	8.981	IPI00132208	Dnaja1	DnaJ homolog subfamily A member 1	2	0.43	0.366
248	3.21	3.21	18.45	18.45	18.45	IPI00918025	Igh	60S ribosomal protein L30	2	1.61	0.131
249	3.2	3.2	7.022	7.022	7.022	IPI00128904	Pcbp1	Poly(rC)-binding protein 1	2	0.31	0.077
250	3.05	3.05	25.54	14.39	14.39	IPI00226356	Ttpa	Alpha-tocopherol transfer protein	3	0.73	0.197
251	2.98	2.98	27.05	15.98	11.89	IPI00132456	2700060E02Rik	2700060E02Rik UPF0568 protein C14orf166 homolog	2	0.06	0.172
252	2.97	2.97	13.18	7.156	4.143	IPI00116281	Cct6a	T-complex protein 1 subunit zeta	2	1.02	0.988
253	2.91	2.91	18.04	18.04	13.4	IPI00648315	Rpl19	Ribosomal protein L19 isoform 2	2	0.93	0.596
254	2.86	2.86	12.39	7.553	7.553	IPI00116302	Eif2s2	Eukaryotic translation initiation factor 2 subunit 2	2	0.77	0.669
255	2.86	2.86	24.67	7.667	7.667	IPI00407769	Hsd17b13	Isoform 2 of 17-beta hydroxysteroid dehydrogenase 13	2	0.19	0.576
256	2.77	2.77	50	40.32	26.61	IPI00677102	Rpl31	Hypothetical protein isoform 1	3	0.8	0.954
257	2.76	2.76	18.8695	11.4459	11.4459	IPI00454008	Shmt2	Serine hydroxymethyltransferase 2	2	0.57	0.448
258	2.69	2.69	23.29	10.11	5.957	IPI00321617	Ephx2	Isoform 1 of Epoxide hydrolase 2	2	1.59	0.919
259	2.69	2.69	7.075	2.987	2.987	IPI00331552	Pabpc1	Polyadenylate-binding protein 1	2	0.55	0.105
260	2.63	2.63	15.44	5.882	5.882	IPI00331174	Cct7	T-complex protein 1 subunit eta	2	1.43	0.925
261	2.63	2.63	7.056	2.271	1.46	IPI00928004	Copa	Coatomer subunit alpha	2	0.74	0.093
262	2.61	2.61	29.26	9.924	7.634	IPI00554931	Hpd	Hpd 4-hydroxyphenylpyruvate dioxygenase	2	4.92	0.175
263	2.59	2.59	24.87	10.88	7.254	IPI00379391	Gm5292	Similar to ribosomal protein L15	2	0.62	0.132
264	2.51	2.51	20.49	15.6	11.31	IPI00119581	Fbl	rRNA 2'-O-methyltransferase fibrillarin	3	0.39	0.454
265	2.5	2.5	33.82	19.85	13.24	IPI00659000	H3F3B	Histone H3	2	2.35	0.156
266	2.49	2.5	4.851	2.363	2.363	IPI00230719	Braf	Isoform 1 of B-Raf proto-oncogene serine/threonine-protein kinase	2	0.27	0.682
267	2.46	2.46	19.83	19.83	19.83	IPI00421014	Igk	Anti-carcinoma embryonic antigen light chain variable region	2	0.33	0.058
268	2.44	2.44	11.46	9.028	9.028	IPI00116221	Lactb2	Beta-lactamase-like protein 2	2	1.41	0.928
269	2.43	2.43	6.886	2.894	1.996	IPI00875405	Psmd1	Proteasome (prosome, macropain) 26S subunit, non-ATPase, 1	2	0.57	0.049
270	2.41	2.41	23.74	10.79	7.674	IPI00555069	Pgk1	Phosphoglycerate kinase 1	2	2.07	0.29
271	2.37	2.37	7.246	6.456	4.875	IPI00321407	Cul4a	Cullin-4A	2	0.2	0.585
272	2.36	2.36	13.16	3.037	3.037	IPI00875325	Aco1	Aconitase 1	2	0.66	0.638
273	2.36	2.44	29.1	12.69	9.288	IPI00111950	Akr1c6	Estradiol 17 beta-dehydrogenase 5	2	6.7	0.113
274	2.32	4.5	15.36	9.021	9.021	IPI00265759	Rbm47	Isoform 2 of RNA-binding protein 47	3	0.53	0.17
275	2.27	2.27	20.77	6.924	4.831	IPI00876410	Papss2	3'-phosphoadenosine 5'-phosphosulfate synthase 2	2	0.71	0.336
276	2.2	2.2	13.39	4.536	2.376	IPI00123557	Ruvbl2	RuvB-like 2	1	1.61	0.643
277	2.19	2.19	8.833	4.811	1.893	IPI00123379	Hdlbp	Vigilin	1	0.49	0.783
278	2.17	2.17	14.71	8.229	4.489	IPI00884509	Serbp1	SERPINE1 mRNA binding protein 1 isoform 2	1	0.83	0.313
279	2.15	2.15	20.58	8.199	5.305	IPI00131438	Pck1	Phosphoenolpyruvate carboxykinase, cytosolic [GTP]	2	2.81	0.378
280	2.14	2.14	12.99	3.737	1.957	IPI00928176	Aldh4a1	Aldehyde dehydrogenase 4A1 precursor	1	1.2	0.311
281	2.09	2.09	12.9	6.452	3.831	IPI00224128	Nmt1	Glycylpeptide N-tetradecanoyltransferase 1	1	100
282	2.09	2.09	26.45	19.83	9.917	IPI00762362	Rpl22l1	Isoform 2 of 60S ribosomal protein L22-like 1	1	1.04	0.878
283	2.08	2.08	7.719	2.193	1.404	IPI00316740	Ddb1	DNA damage-binding protein 1	1	0.17	0.137
284	2.07	2.08	24.79	16.24	10.26	IPI00621625	Gm10154	Hypothetical protein isoform 1	1	0.6	0.03
285	2.04	2.04	9.779	5.047	5.047	IPI00649885	Acadvl	Acyl-Coenzyme A dehydrogenase, very long chain	2	0.39
286	2.03	2.03	14.4566	9.78699	6.03444	IPI00885762	Acads	Acads Protein	2	3.16	0.088
287	2.02	2.02	6.935	2.258	2.258	IPI00788396	Clpx	Caseinolytic protease X isoform 2	1	0.11	0.439
288	2.02	2.02	7.824	4.317	1.978	IPI00830478	Fam120a	Constitutive coactivator of PPAR-gamma-like protein 1	3	0.89	0.606
289	2.02	2.02	11.04	1.528	1.528	IPI00331443	Farsb	Phenylalanine--tRNA ligase beta subunit	1	0.61	0.127
290	2.01	2.01	12.78	8.271	8.271	IPI00849113	Fau	Fau protein	2	0.66
291	2	2	13.56	13.56	13.56	IPI00755318	IGKV5-2	Ig kappa chain V region EV15	1	0.36
292	2	2	13.79	13.79	13.79	IPI00831490	scFv 6H8	ScFv 6H8 protein	2	0.01	0.022
293	2	2.01	39.58	16.67	16.67	IPI00918763	2810422J05Rik	Ubiquitin A-52 residue ribosomal protein fusion product 1	1	1.1
294	2	2	6.444	6.444	3.341	IPI00889240	Adhfe1	Isoform 2 of Hydroxyacid-oxoacid transhydrogenase, mitochondrial	1	0.01	0.028
295	2	2	3.263	0.6525	0.6525	IPI00874955	AI314180	Protein AI314180	1	0.26
296	2	2	11.91	3.762	3.762	IPI00132194	Aimp1	Small inducible cytokine subfamily E, member 1	1	0.64
297	2	2	9.693	2.837	2.837	IPI00119680	Ap1m1	AP-1 complex subunit mu-1	1	100
298	2	2	7.88	3.804	3.804	IPI00331221	Apoa5	Apolipoprotein A-V	1	0.34
299	2	2	15.22	10.14	10.14	IPI00895535	Cbr4	Carbonyl reductase family member 4	1	0.48
300	2	2	10.04	6.967	4.508	IPI00653274	Cct2	Brain cDNA, clone MNCb-1272, similar to Mus musculus chaperonin subunit 2 (beta) (Cct2), mRNA	1	0.68	0.366
301	2	2	6.489	4.198	4.198	IPI00751429	Cutc	CutC copper transporter homolog isoform 2	1	0.58
302	2	2	16.53	2.245	2.245	IPI00409800	Cyp2c54	Cytochrome P450 2C54	1	1.07
303	2	2	7.966	3.13456	3.13456	IPI00775838	Dhx15	DEAH (Asp-Glu-Ala-His) box polypeptide 15 isoform 1	2	0.48	0.189
304	2	2	11.45	4.749	4.749	IPI00320241	Dnajb11	DnaJ homolog subfamily B member 11	1	0.96
305	2	2	19.39	6.667	6.667	IPI00127942	Dstn	Destrin	1	1.88
306	2	2	4.46	3.087	3.087	IPI00556785	Eefsec	Eukaryotic elongation factor, selenocysteine-tRNA-specific	1	0.68
307	2	2	15.55	3.887	3.887	IPI00831133	Eif2b4	Translation initiation factor eIF-2B subunit delta	1	0.22
308	2	2	5.506	1.116	1.116	IPI00129276	Eif3a	Eukaryotic translation initiation factor 3 subunit A	1	1.58
309	2	2	3.324	3.324	3.324	IPI00928532	Eif3f	eukaryotic translation initiation factor 3, subunit F	1	0.81
310	2	2	9.797	4.054	4.054	IPI00776352	Fhl1	Four and a half LIM domains 1 isoform 2	1	0.76
311	2	2	5.629	2.814	2.814	IPI00554961	Fmo5	Dimethylaniline monooxygenase [N-oxide-forming] 5	1	100
312	2	2	12.75	7.675	3.882	IPI00129011	Ftcd	Formimidoyltransferase-cyclodeaminase	1	0.01	0.021
313	2	2	15.87	15.87	15.87	IPI00850073	Gm12013	similar to ribosomal protein L39	1	0.88
314	2	2	23.36	13.14	13.14	IPI00620288	Gm12938	Similar to ribosomal protein L28	1	0.9	0.944
315	2	4	27.35	27.35	27.35	IPI00169755	Gm189	Anti-VIPase light chain variable region	2	0.26	0.066
316	2	2.66	19.23	19.23	19.23	IPI00137967	Gm5571	Ig kappa chain V-V region MOPC 41	2	0.35
317	2	2	10.67	10.67	10.67	IPI00673161	Gm7511	Similar to RNA polymerase II subunit hRPB17 isoform 2	1	0.74
318	2	2	3.551	2.056	2.056	IPI00129277	Grb7	Growth factor receptor-bound protein 7	1	0.63
319	2	2	9.091	5	2.273	IPI00554830	Gulo	L-gulonolactone oxidase	1	0.75
320	2	2	6.263	3.24	3.24	IPI00776096	Ifit1	Interferon-induced protein with tetratricopeptide repeats 1 (IFIT-1) (Glucocorticoid-attenuated response gene 16 protein) (GARG-16) (Interferon-induced 56 kDa protein) (IFI-56K) (P56)	1	0.01
321	2	20.4	33.33	26.36	26.36	IPI00420972	Ighg;Igh-1b;Igh-1a	Igh protein	21	0.73
322	2	2	14.59	7.296	7.296	IPI00678584	Igl	Igl protein	1	0.56
323	2	2	5.91	3.783	3.783	IPI00457501	Igtp	Interferon gamma induced GTPase	1	0.01
324	2	2	14.96	14.96	8.766	IPI00663759	Ighv5-9	Ig heavy chain V region 345	1	0.01
325	2	2	7.891	1.821	1.821	IPI00845777	Lonp2	Isoform 2 of Peroxisomal Lon protease homolog 2	1	0.52
326	2	2	12.87	7.876	3.593	IPI003363241	Mdh1	Malate dehydrogenase, cytoplasmic	1	6.07	0.113
327	2	2	5.478	1.578	1.578	IPI00830528	Mov10	Moloney leukemia virus 10 isoform a	1	0.41
328	2	2	17.17	6.438	6.438	IPI00331442	Msra	Peptide methionine sulfoxide reductase	1	0.8
329	2	2	10.45	7.445	3.358	IPI00463468	Nop58	Nucleolar protein 58	1	0.01	0.012
330	2	2	5.566	5.566	2.308	IPI00337893	Pdha1	Pyruvate dehydrogenase E1 component subunit alpha, somatic form, mitochondrial	1	0.8	0.669
331	2	2	11.54	8.678	3.59	IPI00110719	Pipox	Peroxisomal sarcosine oxidase	1	0.01	0.035
332	2	2	4.749	4.749	4.749	IPI00381291	Psmd4	Isoform Rpn10B of 26S proteasome non-ATPase regulatory subunit 4	1	1.11
333	2	2	10.95	10.95	6.934	IPI00153234	Pycrl	Pyrroline-5-carboxylate reductase 3	1	0.01	0.036
334	2	2	10.48	10.48	10.48	IPI00831122	Reep6	Receptor expression-enhancing protein 6	1	1.02
335	2	2	13.79	7.586	7.586	IPI00131357	Rps23	40S ribosomal protein S23	1	0.57
336	2	2	5.82	3.175	3.175	IPI00407413	Scand3	SCAN domain containing 3	1	0.01
337	2	2	4.314	1.699	1.699	IPI00123349	Sec23a	Protein transport protein Sec23A	1	0.74	0.668
338	2	2	25.88	4.314	4.314	IPI00114407	Thoc4	Isoform 1 of THO complex subunit 4	1	1.35
339	2	2	1.564	0.5082	0.5082	IPI00798468	Usp9x	Ubiquitin carboxyl-terminal hydrolase	1	0.56
340	2	2	5.55	0.4803	0.4803	IPI00551411	Vps13c	Isoform 1 of Vacuolar protein sorting-associated protein 13C	1	0.01
341	2	2	8.065	8.065	8.065	IPI00881968	Vps29	Vacuolar protein sorting-associated protein 29	1	0.89
342	1.92	2	2.572	2.572	2.572	IPI00648228	Hnrnpab	Hnrpab protein	1	1.06
343	1.92	2	5.611	1.98	1.98	IPI00314748	Wdr1	WD repeat-containing protein 1	1	100
344	1.83	10.7	25.82	19.24	12.15	IPI00454016	Mat2a	S-adenosylmethionine synthetase isoform type-2	5	0.64
345	1.82	1.82	1.615	1.615	1.615	IPI00930756	Acox2	Acyl-Coenzyme A oxidase 2	1	0.26	0.145
346	1.82	1.82	4.77	2.726	2.726	IPI00314225	Gckr	Glucokinase regulatory protein	1	0.61	0.489
347	1.82	1.82	1.052	0.6859	0.6859	IPI00111831	Naca	Nascent polypeptide-associated complex subunit alpha, muscle-specific form	1	1.4
348	1.74	1.74	6.774	5.161	5.161	IPI00954330	Apol9b	Protein Apol9b	1	0.68
349	1.73	1.73	12.68	4.44	2.114	IPI00875924	Dnpep	Aspartyl aminopeptidase isoform b	1	0.89	0.468
350	1.67	1.67	12.77	7.194	3.777	IPI00459493	Tcp1	Isoform 1 of T-complex protein 1 subunit alpha B	2	1.56	0.906
351	1.61	1.61	14.55	1.667	1.667	IPI00315488	Rars	Arginyl-tRNA synthetase, cytoplasmic	1	0.93
352	1.6	1.6	18.56	18.56	18.56	IPI00222550	Rpl37a	60S ribosomal protein L37a	1	100
353	1.56	1.56	6.333	3.976	3.976	IPI00919164	Hnrnpm	Heterogeneous nuclear ribonucleoprotein M	2	0.76	0.943
354	1.52	1.52	4.642	3.137	3.137	IPI00849863	Eif3c	Factor 3 subunit C (eIF3c) (Eukaryotic translation initiation factor 3 subunit 8) (eIF3 p110)	2	1.09
355	1.49	1.49	5.66	5.66	5.66	IPI00556799	Igk-V19-17	Ig kappa chain V19-17	1	1.58
356	1.49	1.49	17.11	17.11	17.11	IPI00230150	Snrpg	Small nuclear ribonucleoprotein G	1	100
357	1.45	1.45	16.46	13.92	8.228	IPI00130985	Rdh7	Retinol dehydrogenase 7	2	1.63	0.134
358	1.39	1.39	5.771	3.148	3.148	IPI00648683	Ap1b1	AP-1 complex subunit beta-1	2	0.01
359	1.37	1.37	24.04	11.54	11.54	IPI00750671	Dynlrb1	Dynein light chain roadblock-type 1	1	0.21
360	1.37	1.37	18.87	12.26	12.26	IPI00756640	Gm6525	Similar to ribosomal protein L36a	1	0.89
361	1.35	1.35	16.31	8.441	1.144	IPI00857226	Acsl1	Acyl-CoA synthetase long-chain family member 1	1	0.55	0.645

## Sheet: reverse labeling-1
Datasheet S2-D. Protein identification and quantification reports from the reverse labeling experiment (replicate one).
Notes:	Three replicates of reverse labeling are immunoprecipitation replicates from another pair of WT and KO mice, with labeling in the reverse direction.
N	Unused	Total	%Cov	%Cov(50)	%Cov(95)	Accession	Gene Symbol	Protein name	Peptides(95%)	WT/KO	KO/WT (original)	p-value
1	126.31	126.31	59.27	47.93	44.53	IPI00111908	Cps1	Carbamoyl-phosphate synthase [ammonia], mitochondrial	93	0.49	2.04	0.002
2	100.4	100.4	76.27	72.28	64.3	IPI00117348	Tuba1b	Tubulin alpha-1B chain	103	0.14	7.24	0.019
3	100.13	100.13	76.84	72.61	67.48	IPI00403810	Tuba1c	Tubulin alpha-1C chain	104	0.15	6.67	0.072
4	81.07	81.07	73.71	73.48	68.99	IPI00169463	Tubb2c	Tubulin beta-2C chain	83	0.22	4.46	0
5	70.02	70.02	77.83	70.78	69.77	IPI00226430	Acaa2	3-ketoacyl-CoA thiolase, mitochondrial	67	0.2	5.12	0
6	65.6	65.6	63.2	49.6	43.73	IPI00221400	Adh1	Alcohol dehydrogenase 1	59	0.46	2.18	0
7	59.61	59.61	73.89	69.73	65.58	IPI00874964	Gapd	GADPH	65	0.79	1.27	0.123
8	58.2	58.2	44.12	37.65	33.76	IPI00653254	Pygl	Liver glycogen phosphorylase	30	0.95	1.05	0.801
9	48.89	48.89	15.05	8.829	7.86	IPI00119876	Dync1h1	Cytoplasmic dynein 1 heavy chain 1	24	0.21	4.66	0.004
10	46.51	46.51	60.4	51.54	47.74	IPI00130280	Atp5a1	ATP synthase subunit alpha, mitochondrial	29	0.51	1.96	0.038
11	44.1	44.1	31.81	28.33	25.45	IPI00943457	Pcx	Pyruvate carboxylase isoform 1	29	0.51	1.95	0.043
12	43.37	43.37	56.31	50.24	50.24	IPI00134746	Ass1	Argininosuccinate synthase	34	0.51	1.94	0.205
13	40.73	40.73	45.45	45.45	45.45	IPI00128518	Mat1a	S-adenosylmethionine synthetase isoform type-1	26	0.39	2.58	0.106
14	39.92	39.92	20.41	13.26	11.26	IPI00113223	Fasn	Fatty acid synthase	22	1.96	0.51	0.158
15	39.59	39.59	38.12	31.63	29.28	IPI00229080	Hsp90ab1	Hsp90ab1 protein	21	2	0.5	0.108
16	37.05	37.05	56.02	40.46	40.46	IPI00890234	Dbt	Dihydrolipoamide branched chain transacylase E2	27	0.81	1.23	0.665
17	36.24	36.24	43.19	38.54	33.13	IPI00323357	Hspa8	Heat shock cognate protein 70	20	0.51	1.97	0.09
18	31.84	31.84	54.55	47.84	43.72	IPI00307837	Eef1a1	Elongation factor 1-alpha 1	23	0.57	1.74	0.476
19	31.79	31.79	32.62	23.85	22.57	IPI00953783	Mthfd1	Methylenetetrahydrofolate dehydrogenase 1	17	1	1	0.999
20	29.94	29.94	51.88	34.09	30.33	IPI00807983	AI324046	Isoform 1 of Ig gamma-3 chain C region	36	0.95	1.05	0.739
21	29.21	29.21	70	61.92	54.23	IPI00221890	Car3	Carbonic anhydrase 3	20	9.59	0.1	0
22	28.33	28.33	41.8	29.27	24.17	IPI00153317	Aldh1l1	10-formyltetrahydrofolate dehydrogenase	18	0.91	1.09	0.525
23	26.89	26.89	68.95	47.03	43.38	IPI00850020	Igk-C	If kappa light chain (Fragment)	20	0.85	1.17
24	26.71	26.71	40.7	37.07	37.07	IPI00828479	Acox1	Acyl-Coenzyme A oxidase 1, palmitoyl, isoform CRA_a	16	0.26	3.78	0.101
25	25.6	25.6	19.16	17.23	15.77	IPI00762047	Acly	ATP-citrate synthase	14	11.65	0.09	0.009
26	25.6	25.6	18.98	17.08	15.62	IPI00126248	Acly	ATP citrate lyase	14	8.58	0.12	0.032
27	24.92	24.92	35.46	23.74	23.74	IPI00118625	Hal	Histidine ammonia-lyase	12	0.73	1.38	0.519
28	24.82	24.82	42.92	34.5	32.44	IPI00267407	Aldh8a1	Aldehyde dehydrogenase family 8 member A1	22	0.54	1.86	0
29	24.78	24.78	27.88	26.32	26.32	IPI00153660	Dlat	Dihydrolipoyllysine-residue acetyltransferase component of pyruvate dehydrogenase complex	15	1.44	0.69	0.649
30	24.22	24.22	23.06	14.91	12.19	IPI00169473	Oplah	5-oxoprolinase	12	0.83	1.21	0.688
31	24.02	24.02	40	34.88	31.4	IPI00117312	Got2	Aspartate aminotransferase, mitochondrial	14	0.29	3.46	0.032
32	23.78	23.78	45.25	30.02	25.83	IPI00890872	Pah	Phenylalanine hydroxylase	12	4.1	0.24	0.016
33	23.6	23.6	61.73	53.09	53.09	IPI00134599	Rps3	40S ribosomal protein S3	13	0.8	1.25	0.658
34	23.15	23.15	38.37	33.84	33.84	IPI00468481	Atp5b	ATP synthase subunit beta, mitochondrial	12	1.07	0.93	0.887
35	22.87	24.9	38.27	29.81	29.81	IPI00954663	Ighg;Igh-1b;Igh-1a	Igh protein	23	0.81	1.23	0.145
36	22.44	22.44	64.32	57.29	49.75	IPI00121788	Prdx1	Peroxiredoxin I	12	0.61	1.63	0.317
37	20.64	20.64	37.77	31.35	26.6	IPI00134961	Acadm	Medium-chain specific acyl-CoA dehydrogenase, mitochondrial	11	0.47	2.13	0.108
38	20.34	20.34	47.4	40.14	33.56	IPI00310669	Dak	Bifunctional ATP-dependent dihydroxyacetone kinase/FAD-AMP lyase (cyclizing)	11	3.17	0.32	0.004
39	19.95	19.95	29.94	25.77	19.36	IPI00554834	Ehhadh	Peroxisomal bifunctional enzyme	9	0.71	1.41	0.569
40	19.6	19.6	45.35	29.83	29.12	IPI00111412	Rpl4	60S ribosomal protein L4	11	1.33	0.75	0.621
41	18.84	18.84	50.76	42.05	40.15	IPI00331345	Rps3a	40S ribosomal protein S3a	11	0.95	1.05	0.936
42	18.8	18.8	41.11	32.22	32.22	IPI00311236	Rpl7	60S ribosomal protein L7	12	0.78	1.29	0.903
43	18.14	18.14	27.27	17.25	13.17	IPI00466069	Eef2	Elongation factor 2	10	1.13	0.89	0.187
44	18.07	18.07	37.38	27.36	23.31	IPI00318577	Dpys	Dihydropyrimidinase	11	2.64	0.38	0.159
45	17.74	17.74	15.02	12.95	12.08	IPI00136213	Sardh	Sarcosine dehydrogenase, mitochondrial	9	5.04	0.2	0.035
46	17.48	17.48	68.87	58.37	51.75	IPI00132080	Pgls	6-phosphogluconolactonase	10	0.39	2.56	0.17
47	16.69	16.69	26.53	25.31	23.21	IPI00308885	Hspd1	Isoform 1 of 60 kDa heat shock protein, mitochondrial	8	0.17	5.86	0.064
48	16.66	18.77	42.46	26.22	26.22	IPI00896683	Ighg;Igh-1b;Igh-1a	Igh protein	14	0.68	1.46	0.202
49	16.13	16.13	30.42	24.29	24.06	IPI00122139	Acaa1b	Acaa1a 3-ketoacyl-CoA thiolase B, peroxisomal	10	0.26	3.79	0.022
50	16.02	16.02	34.83	31.83	31.83	IPI00116753	Etfa	Electron transfer flavoprotein subunit alpha, mitochondrial	8	4.56	0.22	0.031
51	16.01	16.39	45.37	42.28	41.98	IPI00830215	Ighg1	Ig gamma-1 chain C region secreted form	10	0.81	1.23	0.17
52	16	16	32.72	29.03	29.03	IPI00849927	Rpl10a	Ribosomal protein L10A	11	0.77	1.3	0.009
53	16	80.36	73.71	73.48	67.19	IPI00338039	Tubb2a	Tubulin beta-2A chain	79	0.28	3.63	0.001
54	15.97	15.97	23.59	16.38	16.38	IPI00223092	Hadha	Trifunctional enzyme subunit alpha, mitochondrial	9	0.49	2.03	0.027
55	15.91	15.91	43.05	33.11	33.11	IPI00322562	Rps14	40S ribosomal protein S14	8	0.83	1.2	0.444
56	15.87	15.87	51.66	38.86	37.44	IPI00224505	Rpl13	60S ribosomal protein L13	11	0.96	1.04	0.724
57	15.74	15.74	56.95	44.37	39.74	IPI00125901	Rps13	Ribosomal protein S13	10	0.94	1.06	0.959
58	15.07	15.07	43.27	34.13	34.13	IPI00466820	Rps8	40S ribosomal protein S8	12	0.9	1.11	0.111
59	14.83	14.83	61.54	54.62	54.62	IPI00221463	Hist3h2a	Histone H2A type 3	14	1.15	0.87	0.593
60	14.67	14.67	64.42	56.73	54.81	IPI00876005	Hist4h4	Histone H4	10	2.35	0.43	0.026
61	14.59	14.59	62.42	45.64	30.2	IPI00131478	Sult1a1	Arylsulfotransferase ST1A4	8	0.36	2.8	0.006
62	14.55	14.55	52.87	45.86	41.4	IPI00875584	Rps19	Rps19 protein	7	1.26	0.79	0.742
63	14.48	14.48	36.18	29.35	26.96	IPI00880400	Rps2	40S ribosomal protein S2	8	0.77	1.29	0.724
64	14.46	14.46	43.38	28.31	25.85	IPI00466128	Akr1a4	Alcohol dehydrogenase [NADP+]	7	7.02	0.14	0.289
65	14.22	14.22	24.33	15.13	12.31	IPI00317794	Ncl	Nucleolin	7	1.22	0.82	0.828
66	14.18	14.18	37.5	31.76	31.76	IPI00626312	Rpl6	Similar to ribosomal protein L6	12	0.91	1.1	0.715
67	14.07	14.07	19.64	17.02	17.02	IPI00798439	Lta4h	Leukotriene A4 hydrolase	8	0.48	2.09	0.002
68	14.04	14.04	42.42	41.21	41.21	IPI00112448	Rps10	40S ribosomal protein S10	8	0.75	1.33	0.419
69	14	86.38	70.54	68.75	59.38	IPI00117350	Tuba4a	Tubulin alpha-4A chain	88	0.15	6.68	0
70	13.9	13.9	60.88	41.96	37.85	IPI00314950	Rplp0	60S acidic ribosomal protein P0	11	0.77	1.29	0.137
71	13.82	13.82	56.27	33.84	23.95	IPI00331092	Rps4x	40S ribosomal protein S4, X isoform	9	0.74	1.35	0.714
72	13.72	13.78	40.13	28.48	25.11	IPI00331555	Bckdha	Branched chain keto acid dehydrogenase E1, alpha polypeptide	9	0.58	1.73	0.109
73	13.58	13.58	26.84	26.84	21.31	IPI00828469	Lap3	Isoform 2 of Cytosol aminopeptidase	8	1.12	0.89	0.855
74	13.52	13.52	41.88	37.55	33.57	IPI00314191	Cbr1	Carbonyl reductase [NADPH] 1	8	3.32	0.3	0.41
75	13.38	13.38	76.52	76.52	76.52	IPI00139795	Rplp2	60S acidic ribosomal protein P2	10	1.12	0.89	0.27
76	13.28	13.28	46.48	37.31	37.31	IPI00121348	Sds	L-serine dehydratase/L-threonine deaminase	8	0.64	1.56	0.603
77	13.23	13.23	53.42	51.37	41.1	IPI00881758	Rps16	Ribosomal protein S16	7	1.07	0.93	0.284
78	13.17	13.17	40.53	23.35	23.35	IPI00626233	Gm10164	Similar to Rpl17 protein	7	0.7	1.43	0.012
79	13.17	13.17	30.89	20.46	20.46	IPI00761421	Gm10362	Similar to Rpl17 protein	7	0.94	1.06	0.911
80	13.11	13.11	42.27	29.38	25.26	IPI00420726	Rps9	40S ribosomal protein S9	7	0.83	1.21	0.267
81	12.74	12.74	26.99	17.33	14.49	IPI00896057	Gys2	Glycogen synthase 2	8	0.25	3.97	0.145
82	12.71	12.71	65.38	60.77	55.38	IPI00230660	Rps15a	40S ribosomal protein S15a	7	0.74	1.36	0.533
83	12.67	12.67	18.87	9.524	8.805	IPI00850525	Upf1	Isoform 2 of Regulator of nonsense transcripts 1	7	0.65	1.53	0.539
84	12.52	12.52	35.96	33.44	28.08	IPI00317740	Gnb2l1	Guanine nucleotide-binding protein subunit beta-2-like 1	8	0.49	2.03	0.051
85	12.3	12.3	39.46	38.7	38.7	IPI00830581	Hsd17b10	Hydroxyacyl-Coenzyme A dehydrogenase type II	7	0.43	2.31	0.303
86	12.01	12.01	29.59	25	18.88	IPI00265025	Galk1	Galactokinase 1	6	0.46	2.2	0.034
87	11.99	11.99	28.08	21.67	21.67	IPI00223217	Rpl13a	60S ribosomal protein L13a	8	1.05	0.95	0.799
88	11.94	11.94	75.12	55.72	40.8	IPI00319652	Gpx1	Glutathione peroxidase 1	9	0.42	2.4	0.082
89	11.84	11.84	26	15.6	15.6	IPI00321644	Cyp2d26	Cytochrome P450 2D26	6	0.97	1.03	0.933
90	11.76	11.76	54.41	46.32	40.44	IPI00122421	Rpl27	60S ribosomal protein L27	6	0.97	1.03	0.926
91	11.66	11.66	58.55	48.03	35.53	IPI00851049	Rps18	Similar to ribosomal protein	8	0.61	1.63	0.534
92	11.61	11.62	31.6	17.92	17.92	IPI00113073	Aldh1b1	Aldehyde dehydrogenase X, mitochondrial	8	0.26	3.78	0.227
93	11.47	11.47	34.91	27.36	27.36	IPI00130333	Dera	Putative deoxyribose-phosphate aldolase	6	0.56	1.77	0.006
94	11.38	11.38	7.263	4.268	3.145	IPI00457499	Gcn1l1	GCN1 general control of amino-acid synthesis 1-like 1	6	0.26	3.91	0.09
95	11.36	11.36	48.44	42.19	32.81	IPI00222546	Rpl22	60S ribosomal protein L22	6	0.93	1.07	0.735
96	11.3	11.3	17.6	12.36	12.36	IPI00676914	Vcp	Transitional endoplasmic reticulum ATPase	7	3.51	0.29	0.244
97	11.09	11.09	36.96	31.52	28.02	IPI00137787	Rpl8	60S ribosomal protein L8	9	0.91	1.1	0.931
98	10.89	10.89	51.53	42.33	42.33	IPI00850934	Gm9493	Similar to ribosomal protein S7	7	0.97	1.03	0.09
99	10.82	10.82	26.11	18.14	15.93	IPI00625588	Tufm	Hypothetical protein	5	0.31	3.23	0.145
100	10.47	10.47	36.64	36.64	30.53	IPI00753456	Rps24	Isoform 3 of 40S ribosomal protein S24	8	0.82	1.22	0.525
101	10.3	10.3	16.05	12.07	8.185	IPI00120503	Copb1	Coatomer subunit beta	5	0.09	11	0.332
102	10.27	10.27	57.14	46.26	39.46	IPI00831055	Hbb-b1	Beta-globin	5	0.9	1.11	0.693
103	10.18	12.25	39.04	21.66	21.66	IPI00555004	Adh5	Alcohol dehydrogenase class-3	8	1.07	0.93	0.56
104	10.16	10.16	21.19	19.49	14.19	IPI00230415	Eif2s3x	Eukaryotic translation initiation factor 2 subunit 3, X-linked	5	1.03	0.97	0.696
105	10.05	10.05	34.64	34.64	34.64	IPI00110843	Agmat	Agmat Agmatinase, mitochondrial	7	0.09	11.43	0.07
106	10.03	10.03	29.92	23.55	15.79	IPI00751369	Ldha	lactate dehydrogenase A isoform 2	5	1.94	0.51	0.766
107	10.03	10.03	17.54	9.06	6.755	IPI00123181	Myh9	Myosin heavy chain 9	8	0.24	4.17	0.041
108	10	10	22.78	13.67	13.67	IPI00890005	Hnrnpk	Isoform 3 of Heterogeneous nuclear ribonucleoprotein K	5	0.86	1.16	0.614
109	10	10	35.33	35.33	35.33	IPI00554989	Ppia	Peptidyl-prolyl cis-trans isomerase	6	8.2	0.12	0.069
110	9.86	9.86	19.16	19.16	13.66	IPI00134809	Dlst	Isoform 1 of Dihydrolipoyllysine-residue succinyltransferase component of 2-oxoglutarate dehydrogenase complex	7	0.08	11.8	0.007
111	9.67	9.67	62.22	43.7	43.7	IPI00465880	Rps17	40S ribosomal protein S17	11	1.25	0.8	0.831
112	9.31	9.31	13.9	7.859	7.859	IPI00223437	Copg	Coatomer subunit gamma-1	5	0.66	1.51	0.716
113	9.28	9.28	41.24	24.01	24.01	IPI00458105	Gm12816	Similar to ribosomal protein L3	5	0.69	1.45	0.124
114	9.07	9.07	17.95	13.41	13.41	IPI00754704	Farsa	Farsla protein	5	0.5	1.99	0.015
115	9.05	9.05	18.73	9.063	9.063	IPI00230035	Ddx3x	ATP-dependent RNA helicase DDX3X	5	0.48	2.08	0.268
116	8.98	8.98	20.66	12.53	12.53	IPI00845690	Ccbl2	Isoform 1 of Kynurenine--oxoglutarate transaminase 3	5	0.52	1.94	0.524
117	8.83	8.83	40.98	21.8	15.41	IPI00622160	Gm16477	Hypothetical protein	9	0.86	1.16	0.68
118	8.75	33.21	71.62	58.09	46.95	IPI00110827	Acta1	Actin, alpha skeletal muscle	24	1.81	0.55	0.791
119	8.6	17.2	35.649	28.77	25.644	IPI00223713	Hist1h1c	Histone H1.2	9	0.94	1.06383	0.921
120	8.57	12.7	45.04	35.88	32.82	IPI00831058	Gm5153	Ig kappa chain V-II region 26-10	9	0.87	1.15	0.859
121	8.49	8.49	13.71	6.164	5.353	IPI00928004	Copa	Coatomer subunit alpha	5	0.54	1.85	0.378
122	8.34	8.34	33.08	26.32	26.32	IPI00880689	Rpl24	60S ribosomal protein L24	5	0.63	1.58	0.669
123	8.3	8.3	42.8	28.03	18.18	IPI00877236	Apoa1	Apolipoprotein A-I precursor	5	0.74	1.35	0.781
124	8.26	8.26	19.52	17.32	13.38	IPI00856593	Ruvbl1	RuvB-like 1	4	0.21	4.75	0.471
125	8.14	8.14	50.49	44.66	37.86	IPI00880492	Rpl26	Ribosomal protein L26	7	0.91	1.1	0.454
126	8.1	8.1	34.04	26.06	20.21	IPI00555113	Rpl18	60S ribosomal protein L18	6	0.79	1.26	0.537
127	8.05	8.05	22.42	8.363	8.363	IPI00406118	Syncrip	Isoform 2 of Heterogeneous nuclear ribonucleoprotein Q	5	1.19	0.84	0.814
128	8.01	72.09	72.97	72.75	68.24	IPI00117352	Tubb5	Tubulin beta-5 chain	70	0.33	3	0.523
129	8	8	45	36.88	36.88	IPI00875087	Rpl21	60S ribosomal protein L21	6	0.62	1.62	0.84
130	8	8	15.57	15.57	15.57	IPI00154054	Acat1	Acetyl-CoA acetyltransferase, mitochondrial	4	1.37	0.73	0.82
131	7.96	8.01	50.65	50.65	33.77	IPI00928077	Rps27l	40S ribosomal protein S27	5	0.84	1.19	0.028
132	7.92	7.92	25.94	22.44	20.45	IPI00884509	Serbp1	SERPINE1 mRNA binding protein 1 isoform 2	4	0.85	1.18	0.889
133	7.9	7.9	34.54	22.49	18.88	IPI00113655	Rps6	40S ribosomal protein S6	5	0.94	1.07	0.966
134	7.89	7.89	12.89	9.251	6.167	IPI00123494	Psmd2	26S proteasome non-ATPase regulatory subunit 2	5	2.14	0.47	0.609
135	7.85	7.87	24.28	10.4	10.4	IPI00111218	Aldh2	Aldehyde dehydrogenase, mitochondrial	5	0.79	1.26	0.87
136	7.85	7.85	20.2	17.51	17.51	IPI00308706	Rpl5	60S ribosomal protein L5	5	0.93	1.08	0.528
137	7.81	7.81	37.58	29.53	28.86	IPI00876212	Rpl23a	Ribosomal protein L23a	6	0.69	1.46	0.81
138	7.67	7.67	25.95	18.56	14.95	IPI00475378	Ptbp1	Polypyrimidine tract binding protein 1 isoform 1	7	0.55	1.8	0.569
139	7.65	7.65	18.78	18.78	18.78	IPI00930878	Psmc3	Proteasome (prosome, macropain) 26S subunit, ATPase 3	6	0.91	1.1	0.932
140	7.57	7.57	28.04	23.83	17.29	IPI00915054	Rpl10	Similar to QM protein	5	0.63	1.58	0.653
141	7.4	7.4	26.87	19.82	16.3	IPI00473728	Rpl14	60S ribosomal protein L14	5	0.82	1.22	0.468
142	7.4	7.4	41.67	27.45	27.45	IPI00125521	Rps5	40S ribosomal protein S5	4	0.96	1.04	0.993
143	7.34	7.34	31.93	25.21	25.21	IPI00323819	Rps20	40S ribosomal protein S20	4	0.77	1.31	0.154
144	7.1	7.1	20.36	20.36	19.91	IPI00331597	Hist1h1d	Histone H1.3	5	1.35	0.74	0.412
145	7.03	7.03	33.91	33.91	33.91	IPI00674601	Rps26	Similar to ribosomal protein S26	4	1.22	0.82	0.791
146	6.83	6.83	28.14	21.36	17.63	IPI00123604	Rpsa	40S ribosomal protein SA	4	0.74	1.35	0.463
147	6.69	6.69	28.92	20	20	IPI00379694	Hmgcl	3-hydroxy-3-methylglutaryl CoA lyase precursor	5	0.55	1.81	0.374
148	6.58	6.58	35.09	35.09	18.6	IPI00131483	Sult2a1	Bile salt sulfotransferase 1	4	0.05	19	0.002
149	6.56	6.56	8.393	6.595	6.595	IPI00312128	Trim28	Isoform 1 of Transcription intermediary factor 1-beta	4	0.47	2.12	0.141
150	6.45	6.45	17.09	13.56	11.98	IPI00874456	Dld	Dihydrolipoyl dehydrogenase, mitochondrial	5	0.77	1.3	0.4
151	6.43	6.43	27.61	25.37	24.63	IPI00876550	Hist1h2bf	Histone H2B	10	2.59	0.39	0.021
152	6.38	6.38	22.91	20.43	14.55	IPI00310658	Akr1c13	Aldo-keto reductase family 1 member C13	3	2.65	0.38	0.477
153	6.38	6.38	49.54	27.52	25.69	IPI00848593	Rps25	Isoform CRA_a (Ribosomal protein S25)	4	0.87	1.15	0.844
154	6.36	6.36	26.56	22.92	22.4	IPI00407917	Gm5451	Similar to 60S ribosomal protein L9	3	0.8	1.25	0.833
155	6.36	6.36	24.41	17.71	8.639	IPI00123557	Ruvbl2	RuvB-like 2	3	0.39	2.54	0.524
156	6.19	6.19	35.86	18.97	15.86	IPI00116459	Nat2	Arylamine N-acetyltransferase 2	3	0.51	1.98	0.602
157	6.17	6.17	42.7	27.53	21.35	IPI00624735	Gm10288	Similar to ribosomal protein L11	5	0.8	1.25	0.248
158	6.17	6.17	30.9	17.01	13.19	IPI00120864	Pbld	Phenazine biosynthesis-like domain-containing protein 1	3	8.74	0.11	0.145
159	6.16	6.16	19.48	9.984	6.763	IPI00876410	Papss2	3'-phosphoadenosine 5'-phosphosulfate synthase 2	3	0.51	1.95	0.612
160	6.03	6.03	7.734	5.576	5.576	IPI00830478	Fam120a	Constitutive coactivator of PPAR-gamma-like protein 1	4	1.66	0.6	0.782
161	6.03	6.03	18.41	10.91	10.91	IPI00462281	Glyctk	Glyctk protein	3	0.48	2.1	0.077
162	6	6	27.48	16.03	16.03	IPI00751429	Cutc	CutC copper transporter homolog isoform 2	3	0.61	1.64	0.797
163	6	6	38.21	22.76	22.76	IPI00263879	Rpl35	60S ribosomal protein L35	4	0.75	1.33	0.215
164	6	6	14.6	8.628	8.628	IPI00116668	Ilk	Integrin-linked protein kinase	3	0.23	4.29	0.01
165	6	6	15.18	9.514	9.514	IPI00652521	Mccc1	Methylcrotonoyl-CoA carboxylase subunit alpha, mitochondrial	3	0.45	2.21	0.123
166	6	6	22.17	11.58	11.58	IPI00135640	Psmc5	26S protease regulatory subunit 8	3	1.11	0.9	0.47
167	5.96	5.96	9.681	5.589	3.792	IPI00875405	Psmd1	Proteasome (prosome, macropain) 26S subunit, non-ATPase, 1	3	2.58	0.39	0.582
168	5.87	5.87	29.21	20.63	14.92	IPI00474446	Eif2s1	Eukaryotic translation initiation factor 2 subunit 1	3	0.67	1.48	0.4
169	5.85	5.85	36.73	36.73	36.73	IPI00757456	Gm16709	Ig heavy chain V region B1-8/186-2	4	0.25	4.02
170	5.84	5.84	17.37	9.78	7.385	IPI00222457	Dars	Aspartyl-tRNA synthetase isoform 1	3	1.29	0.77	0.867
171	5.82	5.82	33.99	20.79	19.14	IPI00757181	Pura	Transcriptional activator protein Pur-alpha	4	0.72	1.39	0.812
172	5.78	5.78	52.86	52.86	52.86	IPI00677340	Gm13020	Similar to ribosomal protein L38	4	1.22	0.82	0.048
173	5.76	5.76	23.8799	15.498	12.1456	IPI00132208	Dnaja1	DnaJ homolog subfamily A member 1	4	0.28	3.57	0.022
174	5.74	5.74	29.64	10.12	10.12	IPI00226073	Hnrnpf	Isoform 1 of Heterogeneous nuclear ribonucleoprotein F	6	0.6	1.66	0.21
175	5.7	5.7	32.12	24.24	24.24	IPI00849793	Rpl12	60S ribosomal protein L12	4	0.85	1.18	0.729
176	5.7	5.7	21.1	12.43	12.43	IPI00406442	Suclg1	Succinyl-CoA ligase [GDP-forming] subunit alpha, mitochondrial	3	0.41	2.43	0.089
177	5.57	5.57	56.25	34.38	25.35	IPI00751493	Pnp1	Purine-nucleoside phosphorylase 1	5	1.53	0.65	0.116
178	5.55	5.57	28.38	17.57	17.57	IPI00626628	Rpl27a	Ribosomal protein L27a	3	0.66	1.51	0.539
179	5.54	5.54	10.76	6.308	6.308	IPI00116277	Cct4	T-complex protein 1 subunit delta	3	0.58	1.72	0.146
180	5.52	5.52	25.55	15.48	10.32	IPI00130950	Bhmt	Betaine--homocysteine S-methyltransferase 1	3	0.85	1.18	0.621
181	5.52	5.52	25.55	15.48	10.32	IPI00621473	Bhmt-ps1	Betaine-homocysteine methyltransferase, pseudogene 1	3	0.63	1.6	0.006
182	5.5	5.5	24.46	14.63	14.63	IPI00555069	Pgk1	Phosphoglycerate kinase 1	4	2.77	0.36	0.005
183	5.47	5.48	26.75	18.96	9.182	IPI00626662	Aldh1a1	Retinal dehydrogenase 1	3	1.08	0.92	0.93
184	5.46	5.46	28.33	21.89	21.89	IPI00331442	Msra	Peptide methionine sulfoxide reductase	3	0.27	3.64	0.446
185	5.42	5.42	24.71	16.73	16.73	IPI00125091	Lasp1	LIM and SH3 domain protein 1	3	0.57	1.74	0.879
186	5.4	5.4	11.84	4.563	3.571	IPI00339916	Eprs	Bifunctional aminoacyl-tRNA synthetase	3	0.94	1.06	0.955
187	5.4	5.4	11.84	4.563	3.571	IPI00673707	Eprs	Glutamyl-prolyl-tRNA synthetase	3	1.1	0.91	0.51
188	5.39	5.39	19.08	7.496	7.496	IPI00667120	A1cf	Isoform 2 of APOBEC1 complementation factor	3	1.09	0.92	0.914
189	5.27	5.27	43.48	43.17	40.68	IPI00120886	Ybx1	Nuclease-sensitive element-binding protein 1	5	1	1	0.996
190	5.21	6.06	34.06	26.63	15.79	IPI00111950	Akr1c6	Estradiol 17 beta-dehydrogenase 5	3	3.43	0.29	0.513
191	5.18	5.18	22.87	22.87	13.57	IPI00848492	Etfb	Electron transfer flavoprotein subunit beta	3	2.29	0.44	0.642
192	5.17	5.18	43.66	43.66	37.32	IPI00845802	Hba-a2	Hemoglobin alpha, adult chain 2	4	1.48	0.68	0.344
193	5.08	5.08	10.06	6.192	6.192	IPI00849080	Sfpq	Splicing factor, proline- and glutamine-rich	3	2.28	0.44	0.221
194	5.07	5.07	8.215	8.215	8.215	IPI00828488	Hnrnpa2b1	Isoform 1 of Heterogeneous nuclear ribonucleoproteins A2/B1	3	1.18	0.85	0.19
195	5.02	5.02	14.86	14.86	14.86	IPI00761650	Psmd9	26S proteasome non-ATPase regulatory subunit 9	3	0.86	1.16	0.784
196	5.02	5.02	15.26	13.25	13.25	IPI00113287	Psmd9	26S proteasome non-ATPase regulatory subunit 9	3	0.8	1.25	0.128
197	4.98	4.98	41.13	25.81	25.81	IPI00677102	Rpl31	hypothetical protein isoform 1	4	0.42	2.39	0.179
198	4.95	4.95	15.79	12.68	9.33	IPI00828513	Psmc4	Proteasome 26S ATPase subunit 4	3	1.08	0.92	0.483
199	4.87	4.87	9.978	5.1	5.1	IPI00461469	Mars	Methionyl-tRNA synthetase, cytoplasmic	3	0.63	1.58	0.816
200	4.85	4.85	29.81	12.5	12.5	IPI00463297	Gm5745	Hypothetical protein	3	0.88	1.13	0.578
201	4.82	4.82	23.36	13.71	13.71	IPI00930754	Sept2	Septin 2 b	4	0.93	1.07	0.941
202	4.79	4.79	35.07	19.4	19.4	IPI00849782	Rpl23a	60S ribosomal protein L23	3	0.76	1.32	0.757
203	4.71	6.88	18.06	9.325	9.325	IPI00323908	Cyp2d10	Cytochrome P450 2D10	5	1.95	0.51	0.795
204	4.7	4.71	9.476	6.484	4.863	IPI00458392	Aldh16a1	Aldehyde dehydrogenase family 16 member A1	7	0.34	2.92	0.007
205	4.7	4.71	48.89	20.74	20.74	IPI00230623	Rpl32	60S ribosomal protein L32	3	1.22	0.82	0.407
206	4.67	4.67	43.88	43.88	43.88	IPI00918942	Cyb5	Cytochrome b-5	3	1.71	0.59	0.192
207	4.62	4.62	11.2	11.2	11.2	IPI00665996	Suclg2	Isoform 2 of Succinyl-CoA ligase [GDP-forming] subunit beta, mitochondrial	3	1.24	0.81	0.929
208	4.61	4.61	21.32	9.007	9.007	IPI00221819	Eif2b4	Isoform 2 of Translation initiation factor eIF-2B subunit delta	3	0.12	8.3	0.184
209	4.6	4.6	8.831	8.831	8.831	IPI00115871	Acot1	Acyl-coenzyme A thioesterase 1	3	5.39	0.19	0.115
210	4.59	4.59	5.475	2.566	2.566	IPI00889914	Ankfy1	Ankyrin repeat and FYVE domain containing 1	3	1.88	0.53	0.369
211	4.58	4.58	20.96	11.68	11.68	IPI00130343	Hnrnpc	Heterogeneous nuclear ribonucleoproteins C1/C2 (hnRNP C1/C2)	3	0.96	1.04	0.949
212	4.58	4.58	25.54	12.59	12.59	IPI00226356	Ttpa	Alpha-tocopherol transfer protein	4	0.37	2.72	0.25
213	4.54	4.54	20.08	10.25	10.25	IPI00653274	Cct2	Brain cDNA, clone MNCb-1272, similar to Mus musculus chaperonin subunit 2 (beta) (Cct2), mRNA	3	0.7	1.43	0.859
214	4.52	4.52	19.48	13.38	11.03	IPI00119470	Amdhd1	Probable imidazolonepropionase	3	6.58	0.15	0.357
215	4.5	8.85	19.71	10.42	8.795	IPI00420363	Ddx5	Probable ATP-dependent RNA helicase DDX5	5	0.99	1.01	0.994
216	4.49	4.5	23.25	11.5	3.875	IPI00458583	Hnrnpu	Heterogeneous nuclear ribonucleoprotein U	3	1.54	0.65	0.824
217	4.48	4.48	14.95	8.719	7.117	IPI00928176	Aldh4a1	Aldehyde dehydrogenase 4A1 precursor	2	0.73	1.37	0.851
218	4.44	4.44	11.92	7.113	7.113	IPI00608017	Shmt1	Serine hydroxymethyltransferase 1	3	0.97	1.03	0.791
219	4.41	4.41	15.89	12.84	10.91	IPI00137409	Tkt	Transketolase	4	4.07	0.25	0.004
220	4.36	4.36	13.91	12.25	8.278	IPI00885762	Acads	Acads Protein	2	1.03	0.97	0.986
221	4.35	4.35	23.91	16.2	6.684	IPI00125971	Psmc6	26S protease regulatory subunit S10B	2	1.19	0.84	0.89
222	4.3	4.3	14.77	14.77	9.845	IPI00654422	G3bp1	Ras GTPase-activating protein-binding protein 1	2	0.82	1.22	0.963
223	4.26	4.26	31.65	24.05	15.19	IPI00762542	Rps11	40S ribosomal protein S11	2	1.04	0.96	0.149
224	4.22	4.22	14.63	6.829	5.041	IPI00122633	Acsf2	Acyl-CoA synthetase family member 2, mitochondrial	2	0.79	1.27	0.109
225	4.21	4.21	15.18	8.539	5.123	IPI00869393	Cat	Catalase	2	0.47	2.11	0.205
226	4.2	4.2	12.47	12.47	10.54	IPI00229807	Gck	Isoform 2 of Glucokinase	3	0.52	1.94	0.245
227	4.18	4.18	18.6	7.868	4.578	IPI00857226	Acsl1	Acyl-CoA synthetase long-chain family member 1	4	0.79	1.27	0.321
228	4.16	4.16	26.52	26.52	26.52	IPI00554850	Rps12	40S ribosomal protein S12	3	0.82	1.22	0.331
229	4.11	4.11	11.56	7.523	7.523	IPI00116283	Cct3	T-complex protein 1 subunit gamma	3	1.37	0.73	0.421
230	4.11	4.11	17.74	9.982	9.982	IPI00129011	Ftcd	Formimidoyltransferase-cyclodeaminase	3	0.27	3.76	0.291
231	4.08	4.08	30.88	19.85	14.71	IPI00607069	Gm10257	Hypothetical protein isoform 1	3	3.04	0.33	0.149
232	4.08	4.08	20.97	20.97	15.05	IPI00121493	Ttc36	Tetratricopeptide repeat protein 36	2	1.03	0.97	0.804
233	4.06	19.45	37.38	19.24	17.87	IPI00330804	Hsp90aa1	Heat shock protein HSP 90-alpha	12	1.32	0.76	0.778
234	4.03	4.03	19.37	10.99	10.99	IPI00938462	Gcat	Glycine C-acetyltransferase isoform b	2	0.01	84.52	0.133
235	4.01	4.01	23.7	10.39	10.39	IPI00130840	Cope	Coatomer subunit epsilon	2	0.74	1.35	0.411
236	4.01	4.01	12	8	8	IPI00881340	Hsd17b13	Hydroxysteroid (17-beta) dehydrogenase 13 isoform 1	2	0.01	72.67	0.088
237	4	4	12.23	6.422	6.422	IPI00895023	Carkd	Isoform 3 of Carbohydrate kinase domain-containing protein	2	1.09	0.91	0.945
238	4	4	13.86	13.86	13.86	IPI00890117	Cfl1	Cofilin-1	2	1.13	0.88	0.774
239	4	4	8.317	5.743	5.743	IPI00378419	Dcaf11	Isoform 2 of WD repeat-containing protein 23	2	0.01	75.21	0.014
240	4	4	7.544	3.509	3.509	IPI00316740	Ddb1	DNA damage-binding protein 1	2	0.14	7.12	0.489
241	4	4	8.705	2.009	2.009	IPI00129276	Eif3a	Eukaryotic translation initiation factor 3 subunit A	2	1.24	0.81	0.961
242	4	4	11.7	5.302	5.302	IPI00881144	Eif3d	Eukaryotic translation initiation factor 3 subunit D	2	0.93	1.08	0.985
243	4	4	20.09	10.27	6.393	IPI00788331	Gcdh	Glutaryl-Coenzyme A dehydrogenase precursor	2	0.22	4.46	0.624
244	4	4	27.35	27.35	27.35	IPI00408534	Gm1524	Monoclonal anti-idiotypic Schistosoma japonicum antibody NP30 immunoglobulin light chain variable region	2	0.32	3.11	0.058
245	4	4.93	20.09	20.09	20.09	IPI00223714	Hist1h1e	Histone H1.4	4	1.17	0.85	0.498
246	4	4	12.78	8.271	8.271	IPI00849113	Fau	Fau protein	2	0.86	1.16	0.594
247	4	4	6.035	6.035	3.528	IPI00830528	Mov10	Moloney leukemia virus 10 isoform a	2	0.27	3.74	0.223
248	4	4	9.744	7.436	7.436	IPI00110719	Pipox	Peroxisomal sarcosine oxidase	2	0.08	12.87	0.363
249	4	4	34.94	34.94	34.94	IPI00132950	Rps21	40S ribosomal protein S21	3	0.92	1.09	0.812
250	3.92	3.92	12.01	6.102	6.102	IPI00420718	Hmgcs2	Hydroxymethylglutaryl-CoA synthase, mitochondrial	2	0.78	1.28	0.372
251	3.75	3.75	17.21	17.21	17.21	IPI00132456	2700060E02Rik	2700060E02Rik UPF0568 protein C14orf166 homolog	3	0.78	1.28	0.75
252	3.75	3.75	6.554	4.44	4.44	IPI00875924	Dnpep	Aspartyl aminopeptidase isoform b	2	0.73	1.36	0.571
253	3.69	3.69	12.13	8.088	6.25	IPI00331174	Cct7	T-complex protein 1 subunit eta	2	100	0.01	0.014
254	3.64	3.64	17.45	8.587	5.402	IPI00874876	Gne	Bifunctional UDP-N-acetylglucosamine 2-epimerase/N-acetylmannosamine kinase	3	0.86	1.17	0.413
255	3.56	3.56	23.17	7.129	4.95	IPI00116850	D10Wsu52e	UPF0027 protein C22orf28 homolog	2	0.53	1.9	0.087
256	3.54	3.54	23.72	23.72	16.03	IPI00470152	Rps27a;Ubb	Ribosomal protein S27a	2	1.09	0.92	0.748
257	3.54	3.56	25.76	13.26	12.88	IPI00114628	Inmt	Indolethylamine N-methyltransferase	2	4.61	0.22	0.218
258	3.47	3.47	18.56	18.56	13.4	IPI00648315	Rpl19	Ribosomal protein L19 isoform 2	2	1.23	0.81	0.107
259	3.42	3.42	14.79	4.984	4.984	IPI00131438	Pck1	Phosphoenolpyruvate carboxykinase, cytosolic [GTP]	2	1.17	0.85	0.352
260	3.41	3.42	12.13	5.784	5.784	IPI00463468	Nop58	Nucleolar protein 58	2	0.26	3.83	0.089
261	3.4	3.4	23.09	6.005	4.388	IPI00622811	Ap2m1	Adaptor protein complex AP-2, mu1, isoform CRA_a	2	1.18	0.85	0.336
262	3.37	3.37	38.26	10.43	10.43	IPI00849828	Gm2648	Wimilar to ribosomal protein L30	2	0.91	1.1	0.785
263	3.33	3.33	14.88	4.52	4.52	IPI00116281	Cct6a	T-complex protein 1 subunit zeta	2	1.56	0.64	0.851
264	3.3	3.3	8.831	7.16	3.341	IPI00889240	Adhfe1	Isoform 2 of Hydroxyacid-oxoacid transhydrogenase, mitochondrial	2	0.09	10.83	0.537
265	3.25	3.25	21.32	14.21	11.17	IPI00119305	Pa2g4	Proliferation-associated protein 2G4	3	0.7	1.42	0.142
266	3.21	3.21	15.48	14.29	14.29	IPI00918025	Rpl30	60S ribosomal protein L30	2	0.84	1.2	0.732
267	3.11	3.11	6.418	2.953	2.953	IPI00330747	Nphp3	Acad11 Acyl-CoA dehydrogenase family member 11	2	0.57	1.76	0.544
268	3.11	3.11	21.4574	13.4488	13.4488	IPI00454008	Shmt2	Serine hydroxymethyltransferase 2	2	0.43	2.33	0.211
269	3.1	3.1	13.94	7.666	7.666	IPI00336874	Hnrnpd	Isoform 4 of Heterogeneous nuclear ribonucleoprotein D0	2	1.28	0.78	0.473
270	3.09	3.09	14.69	11.23	7.559	IPI00261627	Sucla2	Succinyl-CoA ligase [ADP-forming] subunit beta, mitochondrial	2	0.9	1.11	0.879
271	3.04	3.04	20.3	13.43	9.552	IPI00387379	Decr1	2,4-dienoyl-CoA reductase, mitochondrial	2	0.51	1.97	0.093
272	3.03	3.03	6.812	6.812	6.812	IPI00263313	Drg1	Developmentally-regulated GTP-binding protein 1	2	0.82	1.22	0.49
273	2.97	2.97	15.74	5.106	4.681	IPI00875297	Trim21	Tripartite motif-containing 21	2	0.16	6.08	0.386
274	2.92	2.92	11.82	4.81	4.81	IPI00406756	Agxt2l1	Alanine--glyoxylate aminotransferase 2-like 1	2	0.94	1.07	0.649
275	2.91	2.92	12.9	6.452	6.452	IPI00224128	Nmt1	Glycylpeptide N-tetradecanoyltransferase 1	2	0.82	1.21	0.301
276	2.83	2.83	5.13	2.24	2.24	IPI00339468	Dhx9	Isoform 2 of ATP-dependent RNA helicase A	2	2.3	0.44	0.651
277	2.73	2.73	12.57	3.363	3.363	IPI00648786	Sept9	Septin 9	2	0.72	1.39	0.336
278	2.7	2.7	10.95	10.95	10.95	IPI00153234	Pycrl	Pyrroline-5-carboxylate reductase 3	2	1.42	0.7	0.926
279	2.66	2.66	9.722	4.167	4.167	IPI00457661	Psmd5	26S proteasome non-ATPase regulatory subunit 5	2	2.08	0.48
280	2.61	2.61	32.76	19.83	19.83	IPI00421014	Igk	Anti-carcinoma embryonic antigen light chain variable region	2	0.11	9.17	0.421
281	2.59	2.59	3.415	3.415	2.358	IPI00938457	Sec31a	Isoform 1 of Protein transport protein Sec31A	2	1.7	0.59	0.16
282	2.45	2.45	12.4	5.269	3.616	IPI00321308	Aars	Alanyl-tRNA synthetase	2	0.12	8.33	0.075
283	2.44	5.99	22.91	14.55	14.55	IPI00471137	Akr1c12	Aldo-keto reductase family 1, member C12	3	10.33	0.1	0.044
284	2.43	4.59	15.55	9.021	9.021	IPI00265759	Rbm47	Isoform 2 of RNA-binding protein 47	3	2.02	0.5	0.842
285	2.35	2.35	20.89	8.914	8.914	IPI00132042	Pdhb	Pyruvate dehydrogenase E1 component subunit beta, mitochondrial	2	0.49	2.03	0.841
286	2.31	2.31	15.29	11.31	3.976	IPI00119581	Fbl	rRNA 2'-O-methyltransferase fibrillarin	1	0.27	3.7	0.109
287	2.31	2.31	18.45	13.65	4.797	IPI00848611	Fbl	rRNA 2'-O-methyltransferase fibrillarin	1	0.47	2.12	0.687
288	2.27	3.89	15.14	7.572	7.572	IPI00108143	Hnrnph2	Heterogeneous nuclear ribonucleoprotein H2	5	0.81	1.23	0.589
289	2.25	2.27	11.52	9.324	7.861	IPI00134131	Scp2	Isoform SCPx of Non-specific lipid-transfer protein	3	1.87	0.54	0.017
290	2.24	2.25	24.45	12.77	4.38	IPI00750074	Atp5c1	ATP synthase, H+ transporting, mitochondrial F1 complex, gamma subunit isoform b	1	0.53	1.88	0.381
291	2.23	2.23	13.72	3.375	3.375	IPI00875325	Aco1	Aconitase 1	2	1.35	0.74	0.556
292	2.2	2.2	10.96	10.96	7.022	IPI00128904	Pcbp1	Poly(rC)-binding protein 1	2	0.41	2.45	0.124
293	2.18	2.18	11.71	5.159	3.571	IPI00454008	Shmt2	Serine hydroxymethyltransferase 2	1	0.43	2.35	0.804
294	2.16	2.16	28.28	20	20	IPI00831483	Rps15	40S ribosomal protein S15	5	0.96	1.05	0.845
295	2.16	2.16	8.932	7.407	3.05	IPI00649730	Sept4	Isoform 2 of Septin-4	1	0.19	5.35	0.004
296	2.16	2.16	38.89	23.15	11.11	IPI00459145	Trmt112	Isoform CRA_b	1	0.51	1.96	0.85
297	2.14	2.14	15.98	8.607	4.098	IPI00173179	Mettl7b	Methyltransferase-like protein 7B	1	0.43	2.34	0.463
298	2.12	2.12	14.7	7.527	4.659	IPI00318750	Dhrs4	Peroxisomal short-chain alcohol dehydrogenase isoform 1	1	0.95	1.05	0.882
299	2.11	4.5	22.6	6.565	4.58	IPI00319992	Hspa5	78 kDa glucose-regulated protein	2	0.56	1.78	0.486
300	2.07	2.07	10.4	8.689	2.137	IPI00109823	Gbe1	1,4-alpha-glucan-branching enzyme	1	1.16	0.86	0.891
301	2.07	2.07	10.45	3.333	1.667	IPI00315488	Rars	Arginyl-tRNA synthetase, cytoplasmic	1	2.39	0.42
302	2.06	2.07	27.54	27.54	17.39	IPI00719947	Gm16417	Similar to ribosomal protein S28	1	0.22	4.61	0.612
303	2.04	2.04	10.93	8.039	4.502	IPI00323571	Apoe	Apolipoprotein E	1	0.29	3.43	0.478
304	2.04	2.04	29.26	6.361	3.308	IPI00554931	Hpd	Hpd 4-hydroxyphenylpyruvate dioxygenase	1	2.53	0.39	0.725
305	2.04	2.04	10.76	9.028	6.25	IPI00116221	Lactb2	Beta-lactamase-like protein 2	1	1.13	0.89	0.976
306	2.04	4.07	20.23	7.727	7.727	IPI00133428	Psmc1	26S protease regulatory subunit 4	3	1.35	0.74	0.575
307	2.03	2.77	62.04	46.3	46.3	IPI00464383	Ig VL	Ig kappa chain V-V region HP R16.7	3	0.52	1.94
308	2.03	2.03	15.11	6.222	3.111	IPI00938517	Sqrdl	sulfide quinone reductase-like precursor	1	0.23	4.4
309	2.02	2.02	15.58	2.558	2.558	IPI00119114	Acadl	Long-chain specific acyl-CoA dehydrogenase	1	1.36	0.74	0.199
310	2.01	2.01	7.135	1.266	1.266	IPI00120123	Dmgdh	Dimethylglycine dehydrogenase	1	100	0.01	0.014
311	2.01	2.01	18.41	3.791	3.791	IPI00321617	Ephx2	Isoform 1 of Epoxide hydrolase 2	1	5.48	0.18	0.076
312	2.01	2.01	41.88	10.26	10.26	IPI00466153	Rpl34	60S ribosomal protein L34	1	1.04	0.96	0.469
313	2.01	2.01	6.144	1.699	1.699	IPI00123349	Sec23a	Protein transport protein Sec23A	1	0.93	1.07	0.615
314	2.01	2.01	15.08	15.08	15.08	IPI00119224	Snrpd3	Small nuclear ribonucleoprotein Sm D3	2	1.06	0.95	0.781
315	2	2	23.48	13.04	13.04	IPI00830450	Gm10881	Ig kappa chain V-V region L7	1	0.26	3.9	0.044
316	2	2.74	42.34	24.32	24.32	IPI00458263	Igk	Ig kappa chain V-III region 50S10.1	2	0.91	1.1	0.966
317	2	2	13.79	13.79	13.79	IPI00831490	scFv 6H8	ScFv 6H8 protein	1	0.22	4.53	0.033
318	2	2	4.699	1.615	1.615	IPI00930756	Acox2	Acyl-Coenzyme A oxidase 2	1	0.33	3	0.336
319	2	2	5.849	2.568	2.568	IPI00876536	Acss2	Acetyl-coenzyme A synthetase, cytoplasmic	1	1	1	0.963
320	2	2	10	4.242	4.242	IPI00457901	Actr2	ARP2 actin-related protein 2 homolog	1	2.03	0.49
321	2	2	10.99	4.45	4.45	IPI00153677	Adap2	Centaurin, alpha 2	1	0.01	100
322	2	2	11.11	3.009	3.009	IPI00230440	Ahcy	Adenosylhomocysteinase	1	3.24	0.31
323	2	2	6.509	6.509	6.509	IPI00153740	Ahsa1	Activator of 90 kDa heat shock protein ATPase homolog 1	1	0.47	2.12
324	2	2	3.698	3.698	0.6525	IPI00874955	AI314180	Protein AI314180	1	0.27	3.74	0.098
325	2	2	5.831	5.831	5.831	IPI00890322	Bdh1	3-hydroxybutyrate dehydrogenase, type 1 precursor	1	0.01	100
326	2	2	7.317	7.317	7.317	IPI00788462	C1qc	Complement component 1, q subcomponent, C chain precursor	1	0.46	2.16
327	2	2	9.742	5.731	5.731	IPI00881332	Caprin1	Cytoplasmic activation/proliferation-associated protein 1 isoform b	1	0.33	3	0.044
328	2	2	3.656	2.377	2.377	IPI00269811	Cbs	Isoform 2 of Cystathionine beta-synthase	1	100	0.01
329	2	2	21.63	15.38	15.38	IPI00121319	Crip2	Cysteine-rich protein 2	2	0.21	4.65	0.018
330	2	2	4.462	2.637	2.637	IPI00119622	Csad	Cysteine sulfinic acid decarboxylase	1	100	0.01
331	2	2	1.695	1.695	1.695	IPI00938510	Csde1	Cold shock domain containing E1, RNA binding isoform 2	1	1.07	0.93
332	2	2	3.296	1.751	1.751	IPI00112414	Cse1l	Exportin-2	1	1.85	0.54
333	2	2	5.799	2.32	2.32	IPI00124047	Cul1	Cullin-1	1	0.46	2.16
334	2	2	7.115	1.713	1.713	IPI00321407	Cul4a	Cullin-4A	1	0.61	1.63	0.488
335	2	2	7.966	1.707	1.707	IPI00775838	Dhx15	DEAH (Asp-Glu-Ala-His) box polypeptide 15 isoform 1	1	0.55	1.82	0.154
336	2	2	8.009	6.178	3.204	IPI00318841	Eef1g	Elongation factor 1-gamma	1	0.29	3.39
337	2	2	9.777	3.087	3.087	IPI00556785	Eefsec	Eukaryotic elongation factor, selenocysteine-tRNA-specific	1	0.67	1.49
338	2	2	11.48	4.532	4.532	IPI00116302	Eif2s2	Eukaryotic translation initiation factor 2 subunit 2	1	1.04	0.96
339	2	6.03	16.44	10.13	10.13	IPI00453581	Glyctk	Isoform 1 of Glycerate kinase	3	0.01	74.22	0.065
340	2	2	64.91	14.04	14.04	IPI00134920	Gm10073 s	Similar to acidic ribosomal phosphoprotein P1 isoform 1	2	0.48	2.08
341	2	21.05	56.25	36.25	32.92	IPI00785509	Gm10883	ENSMUSG00000076577 protein	15	0.49	2.06
342	2	2	15.87	15.87	15.87	IPI00850073	Gm12013	Similar to ribosomal protein L39	1	1.15	0.87
343	2	2	18.98	13.14	13.14	IPI00620288	Gm12938	Similar to ribosomal protein L28	1	0.84	1.19	0.647
344	2	4	38.46	27.35	27.35	IPI00169755	Gm189	Anti-VIPase light chain variable region	2	0.01	81.33	0.022
345	2	2	12.89	4.088	4.088	IPI00676841	Gm5081	Hypothetical protein LOC328099	1	0.86	1.16
346	2	2.74	20	19.23	19.23	IPI00137967	Gm5571	Ig kappa chain V-V region MOPC 41	2	1.05	0.95
347	2	2	7.971	7.971	7.971	IPI00649684	Grb7	Growth factor receptor bound protein 7	1	0.39	2.57	0.079
348	2	4	37.5	17.97	17.97	IPI00919098	H2afv	Histone H2A.V	3	1.05	0.95
349	2	2	11.88	2.926	2.926	IPI00316314	Hacl1	2-hydroxyacyl-CoA lyase 1	1	0.6	1.66
350	2	2	2.572	2.572	2.572	IPI00648228	Hnrnpab	Hnrpab protein	1	1.13	0.88
351	2	2	12.22	3.976	1.62	IPI00919164	Hnrnpm	Heterogeneous nuclear ribonucleoprotein M	1	0.65	1.54	0.559
352	2	2	9.426	1.915	1.915	IPI00880839	Hspa9	Heat shock protein 9	1	0.57	1.75	0.11
353	2	2	29.06	16.24	16.24	IPI00753483	IghmAC38.205.12	Ig heavy chain V region AC38 205.12	2	1.49	0.67
354	2	2.74	30.97	21.24	21.24	IPI00930757	Igk-V28	Ig kappa chain V-II region 7S34.1	2	0.75	1.33
355	2	2	2.637	2.637	2.637	IPI00850839	Tubg2	Tubulin gamma chain	1	0.01	100
356	2	2	6.897	2.414	2.414	IPI00850279	Lrrc47	Leucine-rich repeat-containing protein 47	1	3.05	0.33
357	2	2	19.49	8.051	8.051	IPI00831162	Gm10881	Ig kappa chain V-V region L7	1	1.12	0.9
358	2	2	18.34	6.987	6.987	IPI00880850	Mgst1	Microsomal glutathione S-transferase 1	1	0.01	100
359	2	2	8.132	3.736	3.736	IPI00753034	Nat10	N-acetyltransferase 10	1	0.5	2.01
360	2	2	3.526	3.526	3.526	IPI00760006	Nfs1	Isoform Cytoplasmic of Cysteine desulfurase	1	0.37	2.71
361	2	2	6.034	2.241	2.241	IPI00318048	Nop56	Nucleolar protein 56	1	0.41	2.45	0.108
362	2	2	8.805	1.415	1.415	IPI00331552	Pabpc1	Polyadenylate-binding protein 1	1	0.54	1.85	0.288
363	2	2	6.215	2.21	2.21	IPI00330523	Pcca	Propionyl-CoA carboxylase alpha chain, mitochondrial	1	100	0.01
364	2	2	7.652	4.749	4.749	IPI00381291	Psmd4	Isoform Rpn10B of 26S proteasome non-ATPase regulatory subunit 4	1	0.89	1.12
365	2	2	4.306	1.806	1.806	IPI00928383	Qars	Glutaminyl-tRNA synthetase	1	1.89	0.53
366	2	2	4.348	4.348	4.348	IPI00128556	Qprt	Nicotinate-nucleotide pyrophosphorylase [carboxylating]	1	2.31	0.43
367	2	2	22.58	10.48	10.48	IPI00831122	Reep6	Receptor expression-enhancing protein 6	1	0.91	1.1
368	2	2	8.361	4.348	4.348	IPI00133456	Rgn	Regucalcin	1	2.35	0.43
369	2	2	15.35	3.289	3.289	IPI00313296	Rnh1	Ribonuclease inhibitor	1	1.05	0.95	0.912
370	2	2	26.45	9.917	9.917	IPI00762362	Rpl22l1	Isoform 2 of 60S ribosomal protein L22-like 1	1	1.06	0.94	0.887
371	2	2	22.76	7.586	7.586	IPI00131357	Rps23	40S ribosomal protein S23	2	1.01	0.99
372	2	2	5.159	3.175	3.175	IPI00407413	Scand3	SCAN domain containing 3	1	0.13	7.62
373	2	2	3.416	3.416	3.416	IPI00133920	Sec13	Protein SEC13 homolog	2	1.61	0.62
374	2	2	8.73	3.175	3.175	IPI00227678	Sepsecs	O-phosphoseryl-tRNA(Sec) selenium transferase	1	1.31	0.76
375	2	2	2.832	1.858	1.858	IPI00651846	Smarcc2	SWI/SNF-related matrix-associated actin-dependent regulator of chromatin c2 isoform 2	1	100	0.01
376	2	2	17.11	17.11	17.11	IPI00230150	Snrpg	Small nuclear ribonucleoprotein G	1	1.2	0.84
377	2	2	11.51	2.755	2.755	IPI00310333	Sphk2	Sphingosine kinase 2	1	100	0.01
378	2	2	5.143	3.143	3.143	IPI00918973	Strap	Serine-threonine kinase receptor-associated protein	1	1.16	0.86
379	2	2	8.054	4.027	4.027	IPI00515174	Tardbp	TAR DNA binding protein isoform 5	1	0.92	1.09	0.841
380	2	2	7.827	2.077	2.077	IPI00874971	Trim25	Tripartite motif protein 25	1	0.01	100
381	2	2	4.397	1.884	1.884	IPI00111181	Vps35	Vacuolar protein sorting-associated protein 35	1	0.14	6.95
382	2	2	5.23	3.766	3.766	IPI00129240	Vtn	Vitronectin	1	0.57	1.76
383	1.85	2	13.27	13.27	13.27	IPI00677111	Gm6126	Similar to Chain C, Structure Of A Hif-1a-Pvhl-Elonginb-Elonginc Complex	1	0.65	1.55
384	1.85	2	4.435	1.815	1.815	IPI00154045	Gpt	Alanine aminotransferase 1	1	4.1	0.24	0.077
385	1.77	1.77	4.38	1.825	1.825	IPI00469268	Cct8	T-complex protein 1 subunit theta	1	0.61	1.63	0.623
386	1.66	1.66	28.87	18.56	18.56	IPI00222550	Rpl37a	60S ribosomal protein L37a	1	0.44	2.28
387	1.66	1.66	7.52	3.2	3.2	IPI00828223	Srp68	Signal recognition particle 68	1	0.62	1.62
388	1.6	1.6	7.253	2.308	2.308	IPI00123129	Snd1	Staphylococcal nuclease domain-containing protein	1	0.01	100
389	1.55	1.55	10.78	8.383	3.593	IPI003363241	Mdh1	Malate dehydrogenase, cytoplasmic	1	4.31	0.23	0.632
390	1.49	1.49	9.029	2.94	0.6299	IPI00850133	Vwa8	Isoform 1 of Uncharacterized protein KIAA0564 homolog	1	0.26	3.84	0.453
391	1.47	1.47	14.78	6.65	3.202	IPI00118676	Eif4a1	Eukaryotic initiation factor 4A-I	1	1.32	0.76	0.943
392	1.46	1.46	5.584	1.523	1.523	IPI00828969	Pdlim5	Isoform 1 of PDZ and LIM domain protein 5	1	0.53	1.89	0.313
393	1.42	1.42	12.83	4.073	4.073	IPI00320188	Nampt	Nicotinamide phosphoribosyltransferase	1	0.3	3.36
394	1.33	1.33	6.399	2.377	2.377	IPI00844769	Elp3	Isoform 1 of Elongator complex protein 3	1	0.01	100

## Sheet: reverse labeling-2
Datasheet S2-E. Protein identification and quantification reports from the reverse labeling experiment (replicate two).
N	Unused	Total	%Cov	%Cov(50)	%Cov(95)	Accession	Gene Symbol	Protein name	Peptides(95%)	WT/KO	KO/WT (original)	p-value
1	137.18	137.18	59	11.53	11.53	IPI00114667	Psmd7	26S proteasome non-ATPase regulatory subunit 7	2	1.85	0.54
2	106.55	106.55	76.94	36.73	36.73	IPI00757456	Gm16709	Ig heavy chain V region B1-8/186-2	5	0.44	2.28
3	80.86	80.86	75.96	1.594	1.594	IPI00480357	Hnrnpm	Isoform 2 of Heterogeneous nuclear ribonucleoprotein M	1	0.59	1.68	0.135
4	69.35	69.35	76.83	50.68	47.03	IPI00853676	Igk-C	Kappa light chain C_region (Fragment)	24	0.82	1.22
5	63.41	63.41	73.89	5.517	5.517	IPI00318048	Nop56	Nucleolar protein 56	2	0.55	1.82	0.254
6	63.11	63.11	68.53	1.133	1.133	IPI00848443	Acaca	Isoform 2 of Acetyl-CoA carboxylase 1	2	1.45	0.69	0.61
7	58.52	58.52	42.12	10.42	10.42	IPI00761421	Gm10362	Similar to Rpl17 protein	3	0.78	1.28	0.721
8	45.56	45.56	77.33	6.866	6.866	IPI00387379	Decr1	2,4-dienoyl-CoA reductase, mitochondrial	2	0.96	1.04	0.84
9	44.05	44.05	58.41	12.46	8.626	IPI00874321	Hnrnpc	Isoform C2 of Heterogeneous nuclear ribonucleoproteins C1/C2	2	3.88	0.26	0.552
10	42.62	42.62	35.54	13.05	3.05	IPI00649730	Sept4	Isoform 2 of Septin-4	1	0.18	5.46	0.088
11	37.65	37.65	36.92	41.29	35.98	IPI00331345	Rps3a	40S ribosomal protein S3a	13	0.82	1.23	0.45
12	36.6	36.6	36.46	23.35	20.28	IPI00154054	Acat1	Acetyl-CoA acetyltransferase, mitochondrial	5	1.46	0.69	0.769
13	36.23	36.23	53.4	6.667	6.667	IPI00127942	Dstn	Destrin	1	1.78	0.56
14	35.73	35.73	21.21	5.305	2.412	IPI00131438	Pck1	Phosphoenolpyruvate carboxykinase, cytosolic [GTP]	1	1.33	0.75	0.558
15	34.87	34.87	13.82	26.32	26.32	IPI00880689	Rpl24	40S ribosomal protein S27	7	1.28	0.78	0.617
16	34.51	34.51	42.41	3.512	3.512	IPI00321308	Aars	Alanyl-tRNA synthetase	2	0.01	77.65	0.014
17	33.82	33.82	53.38	10.12	10.12	IPI00226073	Hnrnpf	Isoform 1 of Heterogeneous nuclear ribonucleoprotein F	7	0.59	1.69	0.025
18	32.14	32.14	43.18	24.35	24.35	IPI00755623	Rpl30	60S ribosomal protein L30	3	1.1	0.91	0.526
19	30.43	30.43	31.76	7.299	3.65	IPI00750074	Atp5c1	ATP synthase, H+ transporting, mitochondrial F1 complex, gamma subunit isoform b	1	0.85	1.17	0.8
20	30.29	30.29	54.77	44.59	43.94	IPI00307837	Eef1a1	Elongation factor 1-alpha 1	22	0.57	1.76	0.396
21	29.93	29.93	58.44	15.38	15.38	IPI00121319	Crip2	Cysteine-rich protein 2	1	0.24	4.21	0.223
23	27.48	27.48	52.05	16.45	16.45	IPI00856593	Ruvbl1	RuvB-like 1	5	0.26	3.9	0.243
24	26.52	26.52	61.92	4.435	4.435	IPI00154045	Gpt	Alanine aminotransferase 1	2	5.05	0.2	0.041
25	26.07	26.07	48.69	12.5	12.5	IPI00313296	Rnh1	Ribonuclease inhibitor	4	0.71	1.41	0.805
26	25.69	28.74	33.83	47.24	42.33	IPI00850934	Gm9493	Similar to ribosomal protein S7	7	1.39	0.72	0.008
27	24.33	24.33	43.29	31.44	24.74	IPI00420726	Rps9	40S ribosomal protein S9	9	0.91	1.09	0.898
28	24.21	24.21	60.91	32.22	27.92	IPI00111412	Rpl4	60S ribosomal protein L4	14	0.88	1.14	0.91
29	24.11	24.11	35.81	11.11	11.11	IPI00108189	Hint1	Histidine triad nucleotide-binding protein 1	1	0.81	1.24
30	23.79	23.79	31.46	43.7	43.7	IPI00465880	Rps17	40S ribosomal protein S17	6	1.06	0.94	0.97
31	22.87	22.87	39.43	2.21	2.21	IPI00330523	Pcca	Propionyl-CoA carboxylase alpha chain	1	100	0.01
32	21.4	21.4	20.81	31.83	31.83	IPI00116753	Etfa	Electron transfer flavoprotein subunit alpha, mitochondrial	9	4.76	0.21	0.072
33	21.15	21.15	39.57	6.308	6.308	IPI00116277	Cct4	T-complex protein 1 subunit delta	3	0.53	1.89	0.1
34	21.02	21.02	60.8	23.08	14.46	IPI00379694	Hmgcl	3-hydroxy-3-methylglutaryl CoA lyase precursor	3	0.5	2.02	0.182
35	20.55	20.55	37.75	26.78	24.08	IPI00318577	Dpys	Dihydropyrimidinase	12	2.57	0.39	0
36	18.62	18.62	24.36	17.11	11.41	IPI00125091	Lasp1	LIM and SH3 domain protein 1	2	0.98	1.02	0.994
37	18.53	18.53	46.21	19.4	19.4	IPI00849782	Rpl23a	60S ribosomal protein L23	3	1.43	0.7	0.527
38	18.25	18.25	30.66	46.58	41.1	IPI00881758	Rps16	40S ribosomal protein S16	9	1.14	0.88	0.325
39	18.09	18.09	57.69	41.98	41.98	IPI00830215	Ighg1	Ig gamma-1 chain C region secreted form	12	1.09	0.92	0.616
40	17.7	17.7	36.22	5.684	5.684	IPI00270326	Psmc2	proteasome (prosome, macropain) 26S subunit, ATPase 2	2	1.91	0.52	0.547
41	17.4	17.4	35.55	15.99	9.404	IPI00132194	Aimp1	Small inducible cytokine subfamily E, member 1	2	0.92	1.09
42	17.24	17.24	27.55	9.734	6.334	IPI00123181	Myh9	Myosin heavy chain 9	10	0.16	6.25	0.035
43	17.12	17.12	37.78	1.699	1.699	IPI00123349	Sec23a	Protein transport protein Sec23A	1	0.89	1.13	0.845
45	17.03	17.03	24.38	18.64	18.64	IPI00123604	Rpsa	40S ribosomal protein SA	5	0.98	1.02	0.529
44	16.79	16.79	55.37	12.77	7.711	IPI00134300	Ssb	Lupus La protein homolog	2	1.04	0.96	0.911
46	16.76	17.21	42.9	12.1	12.1	IPI00406118	Syncrip	Isoform 2 of Heterogeneous nuclear ribonucleoprotein Q	5	0.92	1.08	0.724
47	16.71	16.71	21.63	9.982	9.982	IPI00129011	Ftcd	Formimidoyltransferase-cyclodeaminase	3	0.21	4.76	0.066
48	16.59	17.37	42.78	27.31	22.49	IPI00113655	Rps6	40S ribosomal protein S6	6	0.92	1.09	0.932
49	16.25	16.25	35.87	19.85	14.71	IPI00607069	Gm10257	Hypothetical protein isoform 1	3	2.81	0.36	0.025
50	16.19	16.19	63.46	12.6	12.6	IPI00321644	Cyp2d26	Cytochrome P450 2D26	5	1.64	0.61	0.431
51	16.01	16.01	43.43	6.088	4.99	IPI00875405	Psmd1	Proteasome (prosome, macropain) 26S subunit, non-ATPase, 1	4	1.9	0.53	0.028
52	16	79.63	75.96	15.23	15.23	IPI00621473	Bhmt-ps1	Betaine-homocysteine methyltransferase, pseudogene 1	4	0.71	1.41	0.807
53	16	16.34	32.96	18.32	12.5	IPI00896057	Gys2	Glycogen synthase 2	6	0.24	4.15	0.25
54	16	16	28.97	17.11	17.11	IPI00230150	Snrpg	Small nuclear ribonucleoprotein G	1	0.72	1.38
55	15.73	15.73	80.87	8.257	3.976	IPI00119581	Fbl	rRNA 2'-O-methyltransferase fibrillarin	1	0.41	2.44	0.035
56	15.56	15.56	65.67	4.697	4.697	IPI00315488	Rars	Arginyl-tRNA synthetase	2	1	1	0.977
57	15.33	15.33	20.08	37.44	37.44	IPI00224505	Rpl13	60S ribosomal protein L13	11	0.84	1.2	0.846
58	15.14	15.14	43.3	4.77	4.77	IPI00314225	Gckr	Glucokinase regulatory protein	2	0.73	1.37	0.558
59	15.06	15.06	34.13	35.88	35.88	IPI00831058	Gm5153	Ig kappa chain V-II region 26-10	11	0.67	1.48	0.144
60	15.03	15.03	45.86	18.97	7.931	IPI00116459	Nat2	Arylamine N-acetyltransferase 2	2	0.56	1.78	0.063
61	14.9	14.9	64.24	8.914	8.914	IPI00132042	Pdhb	Pyruvate dehydrogenase E1 component subunit beta, mitochondrial	2	0.59	1.71	0.118
62	14.79	14.79	48.67	17.57	17.57	IPI00626628	Rpl27a	Ribosomal protein L27a	3	1.25	0.8	0.809
63	14.76	14.76	14.46	6.025	4.676	IPI00830478	Fam120a	Constitutive coactivator of PPAR-gamma-like protein 1	3	0.54	1.87	0.758
64	14.53	14.53	25.78	25.81	18.55	IPI00677102	Rpl31	Hypothetical protein isoform 1	3	0.61	1.64	0.056
65	14.51	14.51	63.72	12.43	12.43	IPI00406442	Suclg1	Succinyl-CoA ligase [GDP-forming] subunit alpha, mitochondrial	3	0.43	2.3	0.148
66	14.41	14.41	59.72	14.04	14.04	IPI00125325	Decr2	Peroxisomal 2,4-dienoyl-CoA reductase	3	0.66	1.51	0.164
67	14.4	14.41	45.39	9.924	4.198	IPI00751429	Cutc	CutC copper transporter homolog isoform 2	1	0.7	1.44	0.925
68	14.19	22.43	39.53	6.509	6.509	IPI00153740	Ahsa1	Activator of 90 kDa heat shock protein ATPase homolog 1	1	0.96	1.04
69	14.05	14.05	56.97	20.18	18.35	IPI00848593	Rps25	Isoform CRA_a (Ribosomal protein S25)	4	0.83	1.21	0.797
70	14	95.95	70.54	33.77	33.77	IPI00928077	Rps27l	40S ribosomal protein S27	5	0.86	1.16	0.814
71	14	14	61.18	16.57	16.57	IPI00128904	Pcbp1	Poly(rC)-binding protein 1	4	0.39	2.59	0.071
72	13.91	13.91	54.79	24.58	24.58	IPI00110843	Agmat	Agmat Agmatinase, mitochondrial	4	0.09	10.92	0.146
73	13.75	13.75	48.35	12.98	10.86	IPI00676914	Vcp	Transitional endoplasmic reticulum ATPase	6	4.18	0.24	0.178
74	13.6	13.6	30.36	36.88	25.62	IPI00875087	Rpl21	Protein Gm2974,60S ribosomal protein L21	4	0.52	1.91	0.328
75	13.45	13.45	52.76	11.48	11.48	IPI00623518	Gm7816	Similar to DnaJ-like protein	3	0.26	3.9	0.188
76	13.43	13.43	29.49	13.55	12.3	IPI00223437	Copg	Coatomer subunit gamma-1	7	0.74	1.36	0.714
77	12.98	12.98	40.4	17.68	13.26	IPI00798439	Lta4h	leukotriene A4 hydrolase	6	0.38	2.66	0.01
78	12.8	12.8	57.98	2.227	2.227	IPI00880722	1300001I01Rik	Isoform 3 of Protein KIAA0664	2	1.18	0.85	0.357
79	12.58	12.58	41.16	8.92	6.573	IPI00119470	Amdhd1	Probable imidazolonepropionase	2	4.31	0.23	0.056
80	12.58	12.58	24.39	18.23	18.23	IPI00626239	Rpl11	Ribosomal protein L11	4	0.84	1.2	0.489
81	12.35	12.35	17.08	3.414	3.414	IPI00775838	Dhx15	DEAH (Asp-Glu-Ala-His) box polypeptide 15 isoform 1	2	0.57	1.76	0.088
82	12.26	12.26	22.91	1.757	1.757	IPI00127172	Ddx1	ATP-dependent RNA helicase DDX1	1	0.39	2.59
83	12.25	12.25	34.46	45.39	40.78	IPI00134746	Ass1	Argininosuccinate synthase	28	0.47	2.12	0.189
84	12.21	12.21	23.15	26.8	20.92	IPI00923082	Gm1821	Ubiquitin	1	0.69	1.46	0.165
85	12	12	51.07	33.26	31.4	IPI00117312	Got2	Aspartate aminotransferase, mitochondrial	15	0.35	2.89	0
86	11.82	11.82	17.43	20.74	20.74	IPI00230623	Rpl32	60S ribosomal protein L32	2	1.24	0.81
87	11.77	11.77	34.39	18.73	15.95	IPI00454016	Mat2a	S-adenosylmethionine synthetase isoform type-2	6	0.35	2.86	0.554
88	11.5	11.5	16.58	7.566	3.618	IPI00943415	Hsd17b13	hydroxysteroid (17-beta) dehydrogenase 13 isoform 2	1	0.69	1.45	0.41
89	11.47	11.47	13.6	6.736	6.736	IPI00648810	Pcyt2	Phosphate cytidylyltransferase 2, ethanolamine, isoform CRA_b	2	2.84	0.35	0.062
91	11.23	11.23	17.98	2.566	2.566	IPI00889914	Ankfy1	Ankyrin repeat and FYVE domain containing 1	3	2.79	0.36	0.114
90	11.15	11.15	34.15	36.82	33.94	IPI00314191	Cbr1	Carbonyl reductase [NADPH] 1	6	6.09	0.16	0.064
92	10.87	10.87	48.44	22.19	15.31	IPI00265025	Galk1	Galactokinase 1	5	0.55	1.83	0.079
93	10.85	10.85	21.95	60.77	34.62	IPI00230660	Rps15a	40S ribosomal protein S15a	6	0.72	1.38	0.489
94	10.7	10.7	22.78	23.49	23.49	IPI00876212	Rpl23a	Ribosomal protein L23a	4	0.68	1.47	0.17
95	10.44	10.44	21.98	46.84	42.86	IPI00130280	Atp5a1	ATP synthase subunit alpha, mitochondrial	26	0.51	1.97	0.136
96	10.43	10.43	31.19	2.316	2.316	IPI00474281	Gm13910	Similar to Hydroxyacyl-Coenzyme A dehydrogenase/3-ketoacyl-Coenzyme A thiolase/enoyl-Coenzyme A hydratase (trifunctional protein), beta subunit	1	0.69	1.45
97	10.2	10.2	7.787	11.54	11.54	IPI00750671	Dynlrb1	Dynein light chain roadblock-type 1	1	0.59	1.7
98	10.11	10.11	32.13	26.52	26.52	IPI00554850	Rps12	40S ribosomal protein S12	3	0.74	1.36	0.5
99	10.06	10.06	23.35	10.85	10.85	IPI00223713	Hist1h1c	Histone H1.2	2	1.16	0.86	0.574
100	10	10	43.71	17.96	17.96	IPI00471137	Akr1c12	Aldo-keto reductase family 1, member C12	3	6.97	0.14	0.043
101	9.98	9.98	17.26	8.054	8.054	IPI00515174	Tardbp	TAR DNA binding protein isoform 5	2	0.76	1.31	0.42
102	9.86	9.86	19.06	25.68	25.68	IPI00137787	Rpl8	60S ribosomal protein L8	8	1.06	0.94	0.783
103	9.85	9.85	39.43	28.54	28.54	IPI00122139	Acaa1b	Acaa1a 3-ketoacyl-CoA thiolase B, peroxisomal	11	0.18	5.43	0.045
104	9.77	9.77	24.56	23.81	23.81	IPI00869475	Rpl36	Ribosomal protein L36	4	0.69	1.44	0.796
105	9.7	13.95	35.88	1.54	1.54	IPI00330747	Nphp3	Acad11 Acyl-CoA dehydrogenase family member 11	1	0.43	2.32	0.085
106	9.62	9.62	33.85	13.4	8.763	IPI00648315	Rpl19	Ribosomal protein L19 isoform 2	1	0.89	1.12	0.464
107	9.53	9.53	21.33	58.16	58.16	IPI00918942	Cyb5	Cytochrome b-5	4	1.58	0.63	0.755
108	9.41	9.41	50.74	29.66	29.66	IPI00121348	Sds	L-serine dehydratase/L-threonine deaminase	6	0.6	1.66	0.079
109	9.38	9.38	12.97	15.25	15.25	IPI00458105	Gm12816	Similar to ribosomal protein L3	5	0.68	1.48	0.917
110	9.19	9.19	21.75	15.87	15.87	IPI00850073	Gm12013	Similar to ribosomal protein L39	1	0.95	1.06
111	9.17	9.17	35.34	13.49	11.56	IPI00113073	Aldh1b1	Aldehyde dehydrogenase X, mitochondrial	5	0.33	3.07	0.115
112	8.88	8.88	14.88	2.377	2.377	IPI00269811	Cbs	Isoform 2 of Cystathionine beta-synthase	1	1.73	0.58	0.336
113	8.72	8.72	32.7	13.79	13.79	IPI00831490	scFv 6H8	ScFv 6H8 protein	1	0.05	18.5	0.003
114	8.61	8.61	23.65	18.8	15.41	IPI00622160	Gm16477	Hypothetical protein isoform 1	10	0.82	1.21	0.723
115	8.53	8.53	54.81	21.95	19.23	IPI00930878	Psmc3	Proteasome (prosome, macropain) 26S subunit, ATPase 3	6	0.9	1.11	0.933
116	8.42	8.42	30.61	72.54	71.54	IPI00653158	Acaa2	Acetyl-Coenzyme A acyltransferase 2 (Mitochondrial 3-oxoacyl-Coenzyme A thiolase), isoform CRA_k	68	0.2	5.1	0.002
117	8.42	8.42	11.97	13.36	11.79	IPI00874456	Dld	Dihydrolipoyl dehydrogenase, mitochondrial	4	1.16	0.86	0.54
118	8.39	8.4	29.34	29.09	26.21	IPI00943457	Pcx	Pyruvate carboxylase isoform 1	28	0.54	1.85	0.07
119	8.32	8.32	28.95	50	45.39	IPI00851049	Rps18	Similar to ribosomal protein	9	0.62	1.61	0.632
120	8.31	8.32	30.53	10.95	6.934	IPI00153234	Pycrl	Pyrroline-5-carboxylate reductase 3	1	100	0.01
121	8.14	8.14	26.03	7.611	7.611	IPI00648786	Sept9	Septin 9	3	0.91	1.1	0.781
122	8.13	8.13	15.42	43.66	43.66	IPI00845802	Hba-a2	hemoglobin alpha, adult chain 2	4	1.35	0.74	0.368
123	8.03	8.03	18.86	7.971	7.971	IPI00649684	Grb7	Growth factor receptor bound protein 7	1	0.57	1.76	0.12
124	8	8	53.74	34.46	25	IPI00626312	Rpl6	Similar to ribosomal protein L6	11	1.35	0.74	0.631
125	8	8	24.58	25.58	21.35	IPI00109910	Ighg;Igh-1b;Igh-1a	Igh protein	26	0.69	1.45	0.511
126	8	8	32.35	10.48	6.452	IPI00224128	Nmt1	Glycylpeptide N-tetradecanoyltransferase 1	2	0.86	1.16	0.756
127	8	8	23.36	42.19	42.19	IPI00222546	Rpl22	60S ribosomal protein L22	7	0.77	1.3	0.895
128	7.89	7.89	9.949	26.46	25.11	IPI00331555	Bckdha	Branched chain keto acid dehydrogenase E1, alpha polypeptide	8	0.58	1.73	0.001
129	7.85	7.85	33.77	2.347	2.347	IPI00123975	Gk2	Glycerol kinase 2	1	1.53	0.65
130	7.8	7.8	23.81	11.44	8.679	IPI00754704	Farsa	Farsla protein	3	0.46	2.17	0.144
131	7.78	7.78	13.97	64.69	60.83	IPI00874964	Gapd	GADPH	69	0.78	1.29	0.176
132	7.59	7.59	67.35	13.3	13.3	IPI00135640	Psmc5	26S protease regulatory subunit 8	5	1.32	0.76	0.11
133	7.24	7.24	21.34	60.8	48.86	IPI00121788	Prdx1	Peroxiredoxin I	11	0.71	1.41	0.497
134	7.16	7.16	26.01	24.18	24.18	IPI00850681	Gm10117	Similar to 60S ribosomal protein L9 isoform 2	4	0.77	1.29	0.609
135	7.15	7.16	17.93	2.037	2.037	IPI00849363	Cyp2c69	Similar to RIKEN cDNA C730004C24 gene isoform 2	1	0.44	2.28
136	7.07	7.07	37.46	23.11	13.26	IPI00114628	Inmt	Indolethylamine N-methyltransferase	2	6.03	0.17	0.141
137	7.06	7.06	43.66	18.75	18.75	IPI00751493	Pnp1	Purine-nucleoside phosphorylase 1	3	1.06	0.94	0.989
138	6.96	6.96	41.37	3.815	3.815	IPI00263313	Drg1	Developmentally-regulated GTP-binding protein 1	1	0.52	1.92	0.008
139	6.85	6.85	21.07	29.03	29.03	IPI00849927	Rpl10a	Ribosomal protein L10A	10	0.92	1.09	0.918
140	6.8	6.8	26.04	29.22	21.85	IPI00134961	Acadm	Medium-chain specific acyl-CoA dehydrogenase, mitochondrial	9	0.49	2.05	0.128
141	6.72	8.81	17.8	23.26	23.26	IPI00848492	Etfb	Electron transfer flavoprotein subunit beta	4	1.36	0.73	0.635
142	6.71	6.71	13.82	12.05	10.13	IPI00453581	Glyctk	Isoform 1 of Glycerate kinase	4	0.5	1.98	0.042
143	6.57	6.57	18.94	13.52	13.52	IPI00132456	2700060E02Rik	2700060E02Rik UPF0568 protein C14orf166 homolog	2	0.52	1.91	0.748
144	6.56	6.56	45	5.784	3.358	IPI00463468	Nop58	Nucleolar protein 58	1	0.01	83.45	0.096
145	6.52	6.52	23.78	7.471	7.471	IPI00658742	Reep6 6	Isoform 2 of Receptor expression-enhancing protein	1	1.43	0.7
146	6.48	6.48	49.51	16.3	16.3	IPI00473728	Rpl14	60S ribosomal protein L14	5	0.73	1.38	0.271
147	6.47	6.47	33.33	28.07	28.07	IPI00555004	Adh5	Alcohol dehydrogenase class-3	11	1.09	0.92	0.465
148	6.46	6.46	23.14	16.11	16.11	IPI00648714	Eif5a	Eukaryotic translation initiation factor 5A	2	0.7	1.42	0.178
149	6.45	6.47	24.18	5.123	5.123	IPI00869393	Cat	Catalase	2	0.55	1.83	0.144
150	6.44	29.14	60.21	5.666	5.666	IPI00828488	Hnrnpa2b1	Isoform 1 of Heterogeneous nuclear ribonucleoproteins A2/B1	3	1.55	0.65	0.907
151	6.43	6.44	15.52	28.6	26.27	IPI00153317	Aldh1l1	10-formyltetrahydrofolate dehydrogenase	19	0.97	1.03	0.942
152	6.34	6.34	16.07	26.48	23.74	IPI00118625	Hal	Histidine ammonia-lyase	13	0.73	1.37	0.616
153	6.29	6.3	23.89	14.65	14.65	IPI00125971	Psmc6	26S protease regulatory subunit S10B	4	0.87	1.15	0.9
154	6.21	6.21	9.875	14.84	12.33	IPI00111218	Aldh2	Aldehyde dehydrogenase, mitochondrial	6	1.02	0.98	0.987
155	6.18	6.18	27.66	31.83	30.33	IPI00807983	AI324046	Isoform 1 of Ig gamma-3 chain C region	38	0.82	1.23	0.803
156	6.16	6.16	18.54	20.22	17.73	IPI00751369	Ldha	Lactate dehydrogenase A isoform 2	5	2	0.5	0.534
157	6.13	6.13	27.38	17.97	17.97	IPI00919098	H2afv	Histone H2A.V	3	0.77	1.3
158	6.07	6.07	35.82	27.76	27.76	IPI00229080	Hsp90ab1	Hsp90ab1 protein	23	1.88	0.53	0.149
162	6.07	6.07	21.02	2.308	2.308	IPI00337893	Pdha1	Pyruvate dehydrogenase E1 component subunit alpha, somatic form, mitochondrial	1	0.83	1.2	0.774
159	6.03	6.03	13.21	5.556	5.489	IPI00673707	Adap2	Arf-GAP with dual PH domain-containing protein 2	5	1.48	0.68	0.185
161	6.01	6.01	24.09	5.728	5.728	IPI00406375	Acot6	Isoform 1 of Acyl-coenzyme A thioesterase 6	2	3.38	0.3	0.057
160	6.01	6.01	20.99	7.727	7.727	IPI00133428	Psmc1	26S protease regulatory subunit 4	3	0.66	1.53	0.91
163	6	6	21.65	42.74	38.38	IPI00890234	Dbt	Dihydrolipoamide branched chain transacylase E2	19	0.8	1.26	0.638
165	6	6	36.73	4.144	4.144	IPI00857127	Eif4a2	Eukaryotic translation initiation factor 4A2 isoform c	1	1.2	0.84
164	6	6	7.385	5.556	5.489	IPI00339916	Eprs	Bifunctional aminoacyl-tRNA synthetase	5	0.77	1.3	0.712
166	6	6	9.173	10.99	10.99	IPI00938462	Gcat	Glycine C-acetyltransferase isoform b	2	0.1	9.96	0.426
167	6	6	19.63	19.63	19.63	IPI00223714	Hist1h1e	Histone H1.4	3	1.14	0.88	0.779
168	6	6	22.44	10.46	10.46	IPI00320850	Mccc1	Methylcrotonoyl-CoA carboxylase subunit alpha, mitochondrial	5	0.27	3.68	0.299
169	6	6	17.5	2.414	1.578	IPI00830528	Mov10	Moloney leukemia virus 10 isoform a	1	0.42	2.35	0.075
170	6	6	19.36	4.314	4.314	IPI00114407	Thoc4	Isoform 1 of THO complex subunit 4	1	1.17	0.85
171	5.96	6	19.04	2.983	2.983	IPI00776053	Dync1i2	Dynein cytoplasmic 1 intermediate chain 2	1	0.28	3.56	0.223
172	5.77	5.77	14.07	19.46	19.46	IPI00331597	Hist1h1d	Histone H1.3	3	1.49	0.67	0.489
173	5.74	5.74	22.39	20.58	16.78	IPI00223092	Hadha	Trifunctional enzyme subunit alpha, mitochondrial	9	0.56	1.78	0.407
174	5.71	5.71	11.81	20.97	20.97	IPI00121493	Ttc36	Tetratricopeptide repeat protein 36	3	1.12	0.89	0.586
175	5.67	5.67	18.84	42.17	42.17	IPI00128518	Mat1a	S-adenosylmethionine synthetase isoform type-1	23	0.43	2.32	0.001
176	5.57	5.57	24.24	30.53	21.37	IPI00753456	Rps24	Isoform 3 of 40S ribosomal protein S24	5	1.09	0.92	0.895
177	5.57	5.57	15.3	4.388	4.388	IPI00622811	Ap2m1	Adaptor protein complex AP-2, mu1, isoform CRA_a	2	1.27	0.79	0.336
178	5.51	5.51	35.81	9.963	4.797	IPI00848611	Fbl	rRNA 2'-O-methyltransferase fibrillarin	1	1.08	0.93	0.144
179	5.5	5.5	16.64	17.97	15.46	IPI00554834	Ehhadh	Peroxisomal bifunctional enzyme	7	0.73	1.38	0.621
180	5.41	5.41	9.002	5.117	2.345	IPI00875110	Idh2	Isocitrate dehydrogenase [NADP], mitochondrial	1	1.97	0.51	0.847
181	5.38	5.38	13.85	22.76	21.95	IPI00263879	Rpl35	60S ribosomal protein L35	4	0.8	1.25	0.333
182	5.35	5.35	33.91	23.02	23.02	IPI00226356	Ttpa	Alpha-tocopherol transfer protein	5	0.72	1.39	0.783
183	5.32	5.32	24.83	51.75	39.69	IPI00132080	Pgls	6-phosphogluconolactonase	8	0.44	2.3	0.003
184	5.3	5.32	22.88	42.53	42.53	IPI00830581	Hsd17b10	Hydroxyacyl-Coenzyme A dehydrogenase type II	7	0.43	2.31	0.06
185	5.24	5.24	65.38	5.245	5.245	IPI00828969	Pdlim5	Isoform 1 of PDZ and LIM domain protein 5	2	0.52	1.91	0.098
187	5.2	5.2	13.27	5.945	5.945	IPI00119203	Acadvl ial	Very long-chain specific acyl-CoA dehydrogenase, mitochondr	2	0.69	1.46	0.934
186	5.2	5.2	21.67	10.43	3.308	IPI00554931	Hpd	Hpd 4-hydroxyphenylpyruvate dioxygenase	1	4.7	0.21	0.187
188	5.15	5.15	19.74	24.63	24.63	IPI00876550	Hist1h2bf	Histone H2B	10	2.42	0.41	0.043
189	4.99	4.99	18.2	3.73	3.73	IPI00465946	Fam98b	Protein FAM98B	1	0.01	100
190	4.92	4.92	23.47	6.695	6.695	IPI00129240	Vtn	Vitronectin	2	0.69	1.44
191	4.82	4.82	27.99	7.819	7.819	IPI00123494	Psmd2	26S proteasome non-ATPase regulatory subunit 2	5	1.6	0.62	0.033
192	4.81	4.82	14.99	14.14	9.984	IPI00113223	Fasn	Fatty acid synthase	18	1.6	0.63	0.388
193	4.78	4.78	26.52	22.64	19.81	IPI00130333	Dera	Putative deoxyribose-phosphate aldolase	4	0.53	1.89	0.034
194	4.75	4.75	31.4	20.63	17.46	IPI00474446	Eif2s1	Eukaryotic translation initiation factor 2 subunit 1	4	1.07	0.94	0.959
195	4.73	4.73	35.07	22.34	22.34	IPI00308885	Hspd1	Isoform 1 of 60 kDa heat shock protein, mitochondrial	8	0.27	3.67	0.389
196	4.59	4.59	5.475	2.961	2.961	IPI00465884	Nploc4	Isoform 1 of Nuclear protein localization protein 4 homolog	1	0.01	100
197	4.56	4.56	43.12	80.87	80.87	IPI00139795	Rplp2	60S acidic ribosomal protein P2	9	1.33	0.75	0.837
198	4.48	4.48	21.27	6.25	6.25	IPI00116221	Lactb2	Beta-lactamase-like protein 2	1	1.19	0.84	0.695
199	4.46	4.46	29.98	18.21	14.24	IPI00885762	Acads	Acads Protein	3	2.8	0.36	0.099
200	4.35	4.35	10.67	40.94	30.54	IPI00131478	Sult1a1	Arylsulfotransferase ST1A4	8	0.42	2.37	0
202	4.28	4.28	27.93	71.24	70.79	IPI00169463	Tubb2c	Tubulin beta-2C chain	87	0.22	4.64	0.004
201	4.24	4.28	13.1	5.806	5.806	IPI00229807	Gck	Isoform 2 of Glucokinase	2	0.7	1.43	0.174
203	4.24	4.24	54.29	8.083	8.083	IPI00459487	Suclg2	Isoform 1 of Succinyl-CoA ligase [GDP-forming] subunit beta, mitochondrial	3	1.44	0.69	0.292
204	4.23	4.23	22.76	8.13	5.041	IPI00122633	Acsf2	Acyl-CoA synthetase family member 2, mitochondrial	2	0.57	1.75	0.17
205	4.21	4.21	17.11	34.13	34.13	IPI00466820	Rps8	40S ribosomal protein S8	9	0.85	1.18	0.641
206	4.21	4.21	11.5	15.09	7.865	IPI00137409	Tkt	Transketolase	3	3.84	0.26	0.089
207	4.2	4.2	14.2	6.763	6.763	IPI00876410	Papss2	3'-phosphoadenosine 5'-phosphosulfate synthase 2	3	0.96	1.04	0.984
209	4.15	4.2	20.25	14.8	13.64	IPI00466069	Eef2	Elongation factor 2	10	1.26	0.79	0.16
208	4.13	4.13	25.81	67.12	64.86	IPI00117352	Tubb5	Tubulin beta-5 chain	69	0.35	2.89	0.061
210	4.11	4.11	25.21	11.86	11.86	IPI00230415	Eif2s3x	Eukaryotic translation initiation factor 2 subunit 3, X-linked	4	0.8	1.26	0.6
212	4.11	4.11	41.94	7.761	7.761	IPI00461469	Mars	Methionyl-tRNA synthetase, cytoplasmic	5	0.93	1.07	0.975
211	4.11	4.11	17.74	2.755	2.755	IPI00310333	Sphk2	Sphingosine kinase 2	1	0.01	100
229	4.09	4.09	18.21	29.07	26.64	IPI00310669	Dak	Bifunctional ATP-dependent dihydroxyacetone kinase/FAD-AMP lyase (cyclizing)	9	2.53	0.4	0.108
228	4.03	4.03	23.77	9.5678	2.6525	IPI00874955	AI314180	Protein AI314180	1	0.01	86.32	0.153
226	4.03	4.03	10.88	29.07	23.35	IPI00881516	Cope	Coatomer subunit epsilon	3	0.44	2.29	0.652
216	4.02	4.02	17.28	13.18	10.91	IPI00462281	Glyctk	Glyctk 46 kDa protein	3	0.39	2.57	0.026
224	4.02	4.02	31.25	33.91	33.91	IPI00674601	Rps26	Similar to ribosomal protein S26	4	0.89	1.12	0.796
217	4.01	4.01	27.39	8.655	2.615	IPI00930756	Acox2	Acyl-Coenzyme A oxidase 2	1	0.35	2.87	0.25
214	4.01	4.01	12.68	7.232	7.232	IPI00458392	Aldh16a1	Aldehyde dehydrogenase family 16 member A1	5	0.24	4.18	0.149
223	4.01	4.01	22.37	1.66	1.66	IPI00276866	Nat10	N-acetyltransferase 10	1	0.4	2.48
222	4	4	45.78	5.293	5.293	IPI00857226	Acsl1	Acyl-CoA synthetase long-chain family member 1	3	0.82	1.22	0.354
218	4	4	14.41	6.763	3.14	IPI00314909	Agxt	Alanine-glyoxylate aminotransferase	1	1	1
219	4	4	19.44	16.97	12.18	IPI00626662	Aldh1a1	Retinal dehydrogenase 1	4	0.76	1.31	0.416
220	4	4	17.84	11.48	4.508	IPI00653274	Cct2	Brain cDNA, clone MNCb-1272, similar to Mus musculus chaperonin subunit 2 (beta) (Cct2), mRNA	2	0.45	2.24	0.074
225	4	4	10.75	3.163	3.163	IPI00928004	Copa	Coatomer subunit alpha	4	0.48	2.07	0.469
215	4	4	14.08	11.9	9.722	IPI00323908	Cyp2d10	Cytochrome P450 2D10	5	2.34	0.43	0.022
221	4	4	24.35	7.385	7.385	IPI00222457	Dars	Aspartyl-tRNA synthetase isoform 1	4	0.93	1.08	0.694
213	4	4	8.242	8.469	6.515	IPI00420363	Ddx5	Probable ATP-dependent RNA helicase DDX5	4	0.54	1.86	0.177
227	4	4	7.241	12.14	12.14	IPI00132208	Dnaja1	DnaJ homolog subfamily A member 1	4	0.21	4.76	0.031
230	4	4	5.832	6.611	5.383	IPI00119876	Dync1h1	Cytoplasmic dynein 1 heavy chain 1	17	0.22	4.45	0.002
231	4	4	11.55	2.137	2.137	IPI00109823	Gbe1	1,4-alpha-glucan-branching enzyme	1	0.58	1.72	0.221
232	4	4	12.42	26.5	23.97	IPI00317740	Gnb2l1	Guanine nucleotide-binding protein subunit beta-2-like 1	5	0.54	1.85	0.014
233	4	4	10.12	8.875	6.625	IPI00458583	Hnrnpu	Heterogeneous nuclear ribonucleoprotein U	4	1.31	0.76	0.481
234	4	4	13.35	14.41	14.41	IPI00831162	Igk	Igk protein	2	0.42	2.39
235	4	4	11.37	8.271	8.271	IPI00849113	Fau	Fau protein	2	0.97	1.03	0.856
236	4	4	15.63	35.33	35.33	IPI00554989	Ppia	Peptidyl-prolyl cis-trans isomerase	6	15.05	0.07	0.041
237	4	4	8.859	6.019	6.019	IPI00135686	Ppib	Peptidyl-prolyl cis-trans isomerase B	1	0.01	100
238	4	5.89	44.14	17.29	17.29	IPI00915054	Rpl10	Similar to QM protein	5	0.93	1.08	0.719
239	3.96	3.96	22.3789	16.5378	16.5378	IPI00454008	Shmt2	Serine hydroxymethyltransferase 2	3	0.35	2.85714	0.057
240	3.92	4	13.53	46.32	46.32	IPI00122421	Rpl27	60S ribosomal protein L27	5	0.82	1.22	0.814
241	3.85	3.85	4.11	6.679	3.791	IPI00321617	Ephx2	Isoform 1 of Epoxide hydrolase 2	1	1.39	0.72	0.941
242	3.83	3.83	11.02	1.825	1.825	IPI00469268	Cct8	T-complex protein 1 subunit theta	1	0.61	1.64	0.287
243	3.82	3.82	19.28	59.2	54.23	IPI00319652	Gpx1	Glutathione peroxidase 1	12	0.41	2.41	0.002
244	3.8	3.8	13.46	3.737	1.957	IPI00928176	Aldh4a1	Aldehyde dehydrogenase 4A1 precursor	1	0.98	1.02	0.845
245	3.63	3.63	35.24	15.08	15.08	IPI00119224	Snrpd3	Small nuclear ribonucleoprotein Sm D3	2	1.19	0.84	0.561
246	3.47	3.47	9.552	37.75	28.48	IPI00125901	Rps13	Ribosomal protein S13	8	0.81	1.23	0.608
247	3.45	3.45	20.81	2.544	2.544	IPI00316740	Ddb1	DNA damage-binding protein 1	2	0.49	2.06	0.287
248	3.45	3.45	38.26	1.915	1.915	IPI00880839	Hspa9	Heat shock protein 9	1	0.51	1.96	0.23
249	3.41	3.41	28.84	20.25	13.71	IPI00930754	Sept2	Septin 2 b	3	1.55	0.65	0.162
250	3.38	3.38	8.924	16.33	16.33	IPI00675728	LOC100360581	Ig heavy chain V region 6.96	1	0.83	1.2
251	3.37	3.38	15.89	5.399	5.399	IPI00875325	Aco1	Aconitase 1	3	1.44	0.7	0.276
252	3.31	3.31	13.01	38.02	34.22	IPI00331092	Rps4x	40S ribosomal protein S4, X isoform	9	0.89	1.12	0.884
253	3.26	3.26	19.51	23.21	21.96	IPI00153660	Dlat	Dihydrolipoyllysine-residue acetyltransferase component of pyruvate dehydrogenase complex	13	1.36	0.74	0.224
254	3.24	3.24	9.487	6.019	6.019	IPI00653958	Dhrs4	Peroxisomal short-chain alcohol dehydrogenase isoform 2	1	0.73	1.37
255	3.22	3.22	23.11	9.358	9.358	IPI00136213	Sardh	Sarcosine dehydrogenase, mitochondrial	7	4.29	0.23	0.001
256	3.17	3.17	14.5	16.67	12.5	IPI00877236	Apoa1	Apolipoprotein A-I precursor	3	0.71	1.4	0.817
257	3.13	3.13	12.52	2.995	2.995	IPI00457499	Gcn1l1	GCN1 general control of amino-acid synthesis 1-like 1	6	0.2	5.01	0.091
258	3.1	3.1	4.042	13.96	13.96	IPI00120503	Copb1	Coatomer subunit beta	8	0.25	3.97	0.147
259	3.08	3.08	12.14	13.14	13.14	IPI00222547	Rpl28	60S ribosomal protein L28	1	1.22	0.82
260	2.99	3.4	21.46	39.53	37.65	IPI00653254	Pygl	Liver glycogen phosphorylase	33	0.94	1.07	0.425
261	2.96	6.87	14.82	14.25	14.25	IPI00123557	Ruvbl2	RuvB-like 2	5	0.15	6.84	0.201
262	2.94	4	11.14	27.35	27.35	IPI00169755	Gm189	Anti-VIPase light chain variable region	3	0.19	5.4	0.081
263	2.9	2.9	13.86	8.333	8.333	IPI00120864	Pbld	Phenazine biosynthesis-like domain-containing protein 1	2	100	0.01	0.018
264	2.83	2.83	3.399	11.52	5.95	IPI00265759	Rbm47	Isoform 2 of RNA-binding protein 47	2	1.14	0.88	0.598
265	2.77	5.04	26.85	58.85	58.44	IPI00134599	Rps3	40S ribosomal protein S3	11	1.03	0.97	0.914
266	2.7	12.47	22.03	12.38	12.38	IPI00226993	Txn1	Thioredoxin	1	0.82	1.21
267	2.68	2.68	7.107	5.145	1.415	IPI00331552	Pabpc1	Polyadenylate-binding protein 1	1	0.01	73.56	0.022
268	2.65	4.86	12.56	50	47.87	IPI00111908	Cps1	Carbamoyl-phosphate synthase [ammonia], mitochondrial	96	0.47	2.11	0.013
269	2.61	2.61	11.05	7.996	6.503	IPI00753468	Ap2a2	Adaptor protein complex AP-2, alpha 2 subunit	5	0.33	2.99	0.001
270	2.6	2.6	11.97	30.03	27.65	IPI00880400	Rps2	40S ribosomal protein S2	7	0.86	1.17	0.569
271	2.6	2.6	15.08	34.94	34.94	IPI00132950	Rps21	40S ribosomal protein S21	3	0.97	1.03	0.933
272	2.57	2.57	6.25	10.55	7.914	IPI00555069	Pgk1	Phosphoglycerate kinase 1	2	4.26	0.23	0.13
273	2.5	16.8	24.28	7.907	2.558	IPI00894588	Acadl	Long-chain acyl-CoA dehydrogenase precursor	1	1.55	0.65	0.103
274	2.47	2.47	12.65	12.09	12.09	IPI00828469	Lap3	Isoform 2 of Cytosol aminopeptidase	6	1.36	0.74	0.156
275	2.45	2.45	24.68	29.58	22.74	IPI00890872	Pah	Phenylalanine hydroxylase	11	3.91	0.26	0.01
276	2.44	2.45	30.88	8.958	7.13	IPI00134131	Scp2	Isoform SCPx of Non-specific lipid-transfer protein	3	2.01	0.5	0.491
277	2.43	2.44	6.736	17.94	17.94	IPI00828513	Psmc4	Proteasome 26S ATPase subunit 4	4	2.09	0.48	0.141
278	2.41	2.41	6.308	28.42	28.42	IPI00131483	Sult2a1	Bile salt sulfotransferase 1	6	0.02	55.67	0
279	2.24	2.24	18.09	10.45	7.666	IPI00336874	Hnrnpd	Isoform 4 of Heterogeneous nuclear ribonucleoprotein D0	2	1.63	0.62	0.742
280	2.2	2.2	74.42	13.75	9.215	IPI00230035	Ddx3x	ATP-dependent RNA helicase DDX3X	5	0.39	2.54	0.255
281	2.2	2.2	32.03	10.6	7.367	IPI00850525	Upf1	Isoform 2 of Regulator of nonsense transcripts 1	6	0.44	2.26	0.244
282	2.19	2.19	28.28	70.54	69.2	IPI00117350	Tuba4a	Tubulin alpha-4A chain	93	0.16	6.45	0
283	2.18	2.18	9.623	48.27	43.73	IPI00221400	Adh1	Alcohol dehydrogenase 1	54	0.46	2.17	0.146
284	2.15	2.15	7.907	5.331	4.044	IPI00331174	Cct7	T-complex protein 1 subunit eta	1	1.29	0.77	0.566
285	2.14	2.14	12.99	2.179	2.179	IPI00554862	Pfkl	6-phosphofructokinase, liver type	1	0.01	100
286	2.13	2.13	17.52	45.11	37.85	IPI00314950	Rplp0	60S acidic ribosomal protein P0	12	0.93	1.08	0.873
287	2.12	2.12	78.07	7.551	7.551	IPI00877335	Cyp2c37	Cytochrome P450, family 2, subfamily c, polypeptide 37	3	1.62	0.62	0.896
288	2.12	2.12	17.91	2.009	2.009	IPI00129276	Eif3a	Eukaryotic translation initiation factor 3 subunit A	2	1.56	0.64	0.313
289	2.08	2.08	19.47	21.43	17.21	IPI00130840	Cope	Coatomer subunit epsilon	3	0.47	2.13	0.033
290	2.07	2.07	58.97	49.07	44.03	IPI00653007	Actc1	Actin, alpha, cardiac muscle 1	26	1.94	0.52	0.779
291	2.07	2.07	16.97	37.43	37.43	IPI00468481	Atp5b	ATP synthase subunit beta, mitochondrial	14	1.08	0.92	0.923
292	2.07	2.07	41.03	4.042	4.042	IPI00938510	Csde1	Cold shock domain containing E1, RNA binding isoform 2	2	0.58	1.72	0.881
293	2.06	2.06	9.174	15.55	14.19	IPI00330804	Hsp90aa1	Heat shock protein HSP 90-alpha	11	1.97	0.51	0.414
294	2.05	2.05	20.52	13.61	13.61	IPI00880213	Gm15427	Ribosomal protein L18A family member	2	0.63	1.58	0.037
295	2.04	2.04	8.769	17.39	17.39	IPI00849074	Gm3511	Similar to 40S ribosomal protein S28	1	1.2	0.83
296	2.04	2.04	25.63	13.04	13.04	IPI00830450	Gm10881	Ig kappa chain V-V region L7	1	0.26	3.81	0.033
297	2.04	2.04	10.93	3.967	3.967	IPI00459906	Igh	Igh protein	1	0.01	100
298	2.03	2.03	10.2	16.76	13.51	IPI00475378	Ptbp1	Polypyrimidine tract binding protein 1 isoform 1	5	0.45	2.22	0.234
299	2.03	2.03	9.842	1.882	1.882	IPI00828412	Rbbp4	Retinoblastoma binding protein 4	1	1.08	0.93
300	2.03	2.03	17.01	24.24	24.24	IPI00849793	Rpl12	60S ribosomal protein L12	3	0.72	1.39	0.561
301	2.02	2.02	9.559	22.57	18.61	IPI00953783	Mthfd1	Methylenetetrahydrofolate dehydrogenase 1	14	0.98	1.02	0.976
302	2.02	2.02	11.89	7.436	7.436	IPI00110719	Pipox	Peroxisomal sarcosine oxidase	2	0.29	3.47	0.094
303	2.02	2.02	6.383	3.736	3.736	IPI00123129	Snd1	Snd1 Staphylococcal nuclease domain-containing protein 1	2	0.74	1.35	0.946
304	2.01	2.01	10.32	7.327	7.327	IPI00116850	D10Wsu52e	UPF0027 protein C22orf28 homolog	2	0.52	1.92	0.505
305	2.01	2.01	13.1	20.79	20.79	IPI00757181	Pura	Transcriptional activator protein Pur-alpha	5	0.61	1.64	0.109
306	2.01	2.01	40	15.13	15.13	IPI00317794	Ncl	Nucleolin	9	0.98	1.02	0.983
307	2.01	2.01	7.849	5.275	5.275	IPI00874440	Sept7	Septin-7	1	0.72	1.38	0.932
308	2	2	2.316	35.71	35.71	IPI00677340	Gm13020	Similar to ribosomal protein L38	2	0.85	1.18	0.011
309	2	2	8.171	7.692	7.692	IPI00605025	Gm8618	Similar to yeast ribosomal protein S28 homologue	3	1.33	0.75
310	2	2	4.407	30.77	16.24	IPI00753483	IghmAC38.205.12	Ig heavy chain V region AC38 205.12	2	0.92	1.09	0.09
311	2	2	12.38	40.4	40.4	IPI00322562	Rps14	40S ribosomal protein S14	8	1.23	0.81	0.348
312	2	2	13.56	20	20	IPI00831483	Rps15	40S ribosomal protein S15	4	1.04	0.96	0.38
313	2	4	43.75	55.77	54.81	IPI00876005	Hist4h4	Histone H4	13	2.27	0.44	0
314	2	2	17.39	13.56	13.56	IPI00349692	IGKV1-5	Ig kappa chain V-V region MOPC 173B	1	0.76	1.32
315	2	2	9.885	21.02	18.36	IPI00625588	Tufm	Hypothetical protein	7	0.25	3.96	0.095
316	2	2	17.82	40.54	40.54	IPI00458263	Igk	Ig kappa chain V-III region 50S10.1	3	1.12	0.89	0.173
317	2	2	19.83	31.25	31.25	IPI00459696	EP3-1VL	EP3-1 light chain variable region	3	0.38	2.63
318	2	2	3.524	6.39	6.39	IPI00849731	Hnrnpa3	Heterogeneous nuclear ribonucleoprotein A3	1	0.82	1.22	0.673
319	2	2	31.39	4.462	1.837	IPI00850133	Vwa8	Isoform 1 of Uncharacterized protein KIAA0564 homolog	3	0.37	2.67	0.516
320	2	2	9.572	28.14	22.84	IPI00828479	Acox1	Acyl-Coenzyme A oxidase 1, palmitoyl, isoform CRA_a	9	0.39	2.58	0.401
321	2	2	6.509	4.993	4.993	IPI00876536	Acss2	Acetyl-coenzyme A synthetase, cytoplasmic	2	0.81	1.24	0.577
322	2	2	10.23	3.011	3.011	IPI00227186	Adhfe1	Isoform 1 of Hydroxyacid-oxoacid transhydrogenase, mitochondrial	1	0.16	6.21
323	2	2	11.88	25.23	21.85	IPI00466128	Akr1a4	Alcohol dehydrogenase [NADP+]	6	14.68	0.07	0.014
324	2	2	10.95	31.58	20.74	IPI00111950	Akr1c6	Estradiol 17 beta-dehydrogenase 5	5	11.92	0.08	0.005
325	2	2	17.11	36.34	32.85	IPI00267407	Aldh8a1	Aldehyde dehydrogenase family 8 member A1	16	0.52	1.92	0
326	2	2	4.015	8.039	4.502	IPI00323571	Apoe	Apolipoprotein E	1	0.36	2.78	0.11
327	2	2	30.16	12.5698	5.731	IPI00881332	Caprin1	Cytoplasmic activation/proliferation-associated protein 1 isoform b	1	0.58	1.72	0.086
328	2	2	12.09	6.422	6.422	IPI00895023	Carkd	Isoform 3 of Carbohydrate kinase domain-containing protein	2	1.22	0.82	0.778
329	2	2	1.699	19.78	19.78	IPI00845690	Ccbl2	Isoform 1 of Kynurenine--oxoglutarate transaminase 3	6	0.71	1.4	0.205
330	2	2	2.308	13.86	13.86	IPI00890117	Cfl1	Cofilin-1	2	0.65	1.54	0.332
331	2	2	15.74	7.061	7.061	IPI00895999	Eif2b4	eukaryotic translation initiation factor 2B, subunit 4 delta isoform 2	2	0.14	7.31	0.244
332	2	2	18.56	10.27	6.393	IPI00120233	Gcdh	Glutaryl-CoA dehydrogenase	2	0.07	13.75	0.181
333	2	3.62	19.23	39.58	36.25	IPI00785509	Gm10883	ENSMUSG00000076577 protein	20	0.24	4.23	0.102
334	2	2	18.12	10.39	7.618	IPI00874876	Gne	Bifunctional UDP-N-acetylglucosamine 2-epimerase/N-acetylmannosamine kinase	4	0.91	1.1	0.277
335	2	2	14.98	39.46	39.46	IPI00831055	Hbb-b1	Beta-globin	5	0.86	1.16	0.529
336	2	2	23.64	57.69	54.62	IPI00265761	Hist1h2a	Histone H2A type 1	15	1.41	0.71	0.796
337	2	2	6.944	16.17	13.67	IPI00890005	Hnrnpk	Isoform 3 of Heterogeneous nuclear ribonucleoprotein K	5	0.85	1.17	0.469
338	2	3.62	31.25	10.41	10.41	IPI00310903	Hpgd	15-hydroxyprostaglandin dehydrogenase [NAD+]	2	0.89	1.13	0.865
339	2	2	6.019	31.89	31.89	IPI00323357	Hspa8	Heat shock cognate protein 70	17	0.53	1.89	0
340	2	2	23.08	29.07	19.77	IPI00850395	Rpl35a	60S ribosomal protein L35a	1	0.64	1.57	0.85
341	2	2	14.02	46.3	29.63	IPI00464383	LOIg VL	Ig kappa chain V-V region HP R16.7	2	100	0.01
342	2	2	3.685	4.704	4.704	IPI00845777	Lonp2	Isoform 2 of Peroxisomal Lon protease homolog 2	2	0.23	4.28	0.236
343	2	2	10.7	2.309	2.309	IPI00553717	Mccc2	Methylcrotonoyl-CoA carboxylase beta chain	1	0.21	4.87
344	2	2	15.26	3.641	3.641	IPI00759847	Ndrg2	Isoform 2 of Protein NDRG2	1	100	0.01
345	2	2	15.87	7.842	6.289	IPI00169473	Oplah	5-oxoprolinase	6	0.79	1.26	0.797
346	2	2	8.601	4.749	4.749	IPI00381291	Psmd4	Isoform Rpn10B of 26S proteasome non-ATPase regulatory subunit 4	1	1.14	0.88
347	2	2	26.45	5.405	5.405	IPI00761650	Psmd9	26S proteasome non-ATPase regulatory subunit 9	1	0.81	1.23	0.698
348	2	2	7.511	4.348	4.348	IPI00133456	Rgn	Regucalcin	1	4.12	0.24
349	2	2	6.25	17.73	17.73	IPI00223217	Rpl13a	60S ribosomal protein L13a	5	0.97	1.03	0.92
350	2	2	21.57	20.21	19.68	IPI00555113	Rpl18	60S ribosomal protein L18	4	0.97	1.03	0.282
351	2	2	7.678	21.55	15.15	IPI00308706	Rpl5	60S ribosomal protein L5	3	1.4	0.71	0.866
352	2	2	14.15	32.96	29.26	IPI00311236	Rpl7	60S ribosomal protein L7	13	1.04	0.96	0.824
353	2	2	10.5	41.21	41.21	IPI00112448	Rps10	40S ribosomal protein S10	8	0.98	1.02	0.811
354	2	2	29.06	45.86	41.4	IPI00875584	Rps19	Rps19 protein	8	0.78	1.28	0.629
355	2	2	9.763	25.21	25.21	IPI00323819	Rps20	40S ribosomal protein S20	2	0.95	1.05	0.848
356	2	2	25.61	27.45	27.45	IPI00125521	Rps5	40S ribosomal protein S5	5	1.01	0.99	0.911
357	2	2	15.69	2.331	2.331	IPI00323816	Selenbp2	Selenium-binding protein 2	1	0.53	1.88
358	2	2	16.33	7.741	7.741	IPI00608017	Shmt1	Serine hydroxymethyltransferase 1	3	0.65	1.53	0.422
359	2	2	7.971	7.559	5.616	IPI00261627	Sucla2	Succinyl-CoA ligase [ADP-forming] subunit beta, mitochondrial	1	0.24	4.22	0.391
360	2	2	10.96	4.407	4.407	IPI00874875	Sult1d1	Sulfotransferase family 1D, member 1	1	0.17	5.79
361	2	2	7.536	4.468	2.34	IPI00875297	Trim21	Tripartite motif-containing 21	1	0.29	3.45	0.294
362	1.78	21.34	44.58	4.073	4.073	IPI00320188	Nampt	Nicotinamide phosphoribosyltransferase	2	0.63	1.59
363	1.77	1.77	16.39	2.807	2.807	IPI00117288	Hnrnpab	Heterogeneous nuclear ribonucleoprotein A/B	1	1.3	0.77
364	1.74	1.77	6.622	31.07	24.27	IPI00880492	Rpl26	Ribosomal protein L26	4	0.91	1.1	0.544
365	1.66	1.66	8.123	61.92	55.38	IPI00221890	Car3	Carbonic anhydrase 3	19	11.59	0.09	0.001
366	1.66	1.66	8.361	5.321	2.018	IPI00116283	Cct3	T-complex protein 1 subunit gamma	1	2.58	0.39	0.07
367	1.66	1.66	3.846	8.628	8.628	IPI00116668	Ilk	Integrin-linked protein kinase	3	0.25	4.05	0.112
368	1.66	1.66	2.961	0.6012	0.6012	IPI00845523	Ubr4	Isoform 3 of E3 ubiquitin-protein ligase UBR4	1	0.01	100
369	1.59	1.59	5.932	19.16	16.52	IPI00134809	Dlst	Isoform 1 of Dihydrolipoyllysine-residue succinyltransferase component of 2-oxoglutarate dehydrogenase complex	6	0.06	17.32	0
370	1.57	1.59	5.405	19.7	14.96	IPI00884509	Serbp1	SERPINE1 mRNA binding protein 1 isoform 2	3	0.59	1.7	0.885
371	1.47	6.01	20.45	10.26	10.26	IPI00466153	Rpl34	60S ribosomal protein L34	1	0.95	1.06
372	1.46	1.47	23.08	71.24	70.79	IPI00338039	Tubb2a	Tubulin beta-2A chain	85	0.27	3.77	0.123
373	1.37	3.51	53.7	17.23	14.57	IPI00762047	Acly	ATP-citrate synthase	11	9.61	0.1	0.001
374	0	8.42	11.97	7.572	7.572	IPI00108143	Hnrnph2	Heterogeneous nuclear ribonucleoprotein H2	2	0.54	1.84	0.166
375	0	3.63	25.97	4.11	2.74	IPI00742334	Kpnb1 1	Karyopherin (importin) beta 1	2	1.67	0.6
376	0	2	11.62	6.944	6.944	IPI00758028	HNRNPA3	Isoform 2 of Heterogeneous nuclear ribonucleoprotein A3	1	1	1
377	0	2.31	12.74	9.917	9.917	IPI00762362	Rpl22l1	Isoform 2 of 60S ribosomal protein L22-like 1	1	0.97	1.03	0.956

## Sheet: reverse labeling-3
Datasheet S2-F. Protein identification and quantification reports from the reverse labeling experiment (replicate three).
N	Unused	Total	%Cov	%Cov(50)	%Cov(95)	Accession	Gene Symbol	Protein name	Peptides(95%)	WT/KO	KO/WT (original)	p-value
1	124.18	124.18	57.87	46.47	43.27	IPI00111908	Cps1	Carbamoyl-phosphate synthase [ammonia], mitochondrial	87	0.54	1.87	0.037
2	113.05	113.05	70.82	70.82	69.27	IPI00403810	Tuba1c	Tubulin alpha-1C chain	106	0.1	10.42	0.202
3	83.39	83.39	75.28	71.91	70.79	IPI00169463	Tubb2c	Tubulin beta-2C chain	86	0.24	4.23	0.013
4	65.93	65.93	74.81	73.05	68.51	IPI00653158	Acaa2	Acetyl-Coenzyme A acyltransferase 2 (Mitochondrial 3-oxoacyl-Coenzyme A thiolase), isoform CRA_k	65	0.18	5.69	0.015
5	63.17	63.17	61.87	47.47	45.6	IPI00221400	Adh1	Alcohol dehydrogenase 1	57	0.49	2.04	0.013
6	53.7	53.7	45.76	39.29	35.06	IPI00653254	Pygl	Liver glycogen phosphorylase	30	1.05	0.95	0.93
7	53.16	53.16	72.4	65.28	61.13	IPI00874964	Gapd	GADPH	58	0.8	1.25	0.809
8	44.76	44.76	30.79	27.57	26.72	IPI00943457	Pcx	Pyruvate carboxylase isoform 1	29	0.55	1.83	0.034
9	42.61	42.61	60.58	48.28	47.02	IPI00130280	Atp5a1	ATP synthase subunit alpha, mitochondrial	25	0.49	2.03	0.075
10	41.02	41.02	47.68	40.71	40.71	IPI00323357	Hspa8	Heat shock cognate protein 70	22	0.58	1.73	0.126
11	40.29	40.29	36.6	33.84	31.35	IPI00229080	Hsp90ab1	Hsp90ab1 protein	23	2.22	0.45	0.335
12	40.17	40.17	20.49	14.46	11.7	IPI00113223	Fasn	Fatty acid synthase	22	1.73	0.58	0.165
13	38.34	38.34	34.7	29.82	25.72	IPI00153317	Aldh1l1	10-formyltetrahydrofolate dehydrogenase	20	1.41	0.71	0.697
14	38.01	38.01	49.24	40.4	40.4	IPI00128518	Mat1a	S-adenosylmethionine synthetase isoform type-1	25	0.39	2.58	0.265
15	37.72	37.72	56.31	48.79	46.6	IPI00134746	Ass1	Argininosuccinate synthase	30	0.62	1.61	0.706
16	35	35	60.17	50.65	41.13	IPI00307837	Eef1a1	Elongation factor 1-alpha 1	22	0.76	1.31	0.743
17	34.78	34.78	14	6.568	5.405	IPI00119876	Dync1h1	Cytoplasmic dynein 1 heavy chain 1	18	0.41	2.42	0.052
18	34.12	34.12	52.9	42.32	40.46	IPI00890234	Dbt	Dihydrolipoamide branched chain transacylase E2	20	0.73	1.36	0.219
19	32.52	32.52	36.9	31.66	31.66	IPI00556788	Ighg;Igh-1b;Igh-1a	Igh protein	26	1.15	0.87	0.974
20	28.39	32.39	40.35	34.34	31.58	IPI00807983	AI324046	Isoform 1 of Ig gamma-3 chain C region	38	0.87	1.15	0.648
21	27.94	27.94	65.77	61.92	55.38	IPI00221890	Car3	Carbonic anhydrase 3	18	10.69	0.09	0.011
23	26.87	26.87	44.35	36.34	36.14	IPI00267407	Aldh8a1	Aldehyde dehydrogenase family 8 member A1	18	0.73	1.38	0.271
24	25.2	25.2	27.27	20.53	20.53	IPI00953783	Mthfd1	Methylenetetrahydrofolate dehydrogenase 1	15	0.82	1.23	0.836
25	24.04	24.04	58.85	58.44	58.44	IPI00134599	Rps3	40S ribosomal protein S3	13	0.85	1.17	0.609
26	22.31	22.31	40.26	37.43	37.43	IPI00468481	Atp5b	ATP synthase subunit beta, mitochondrial	13	1.43	0.7	0.791
27	22.28	22.28	28.31	22.07	19.94	IPI00118625	Hal	Histidine ammonia-lyase	11	0.82	1.21	0.777
28	22.16	22.16	55.3	42.05	41.29	IPI00331345	Rps3a	40S ribosomal protein S3a	13	0.82	1.22	0.809
29	21.56	21.56	41.53	31.5	25.06	IPI00111412	Rpl4	60S ribosomal protein L4	12	1.1	0.91	0.573
30	21.36	21.36	37.21	37.21	35.35	IPI00117312	Got2	Aspartate aminotransferase, mitochondrial	14	0.33	3.04	0.533
31	21.31	21.31	35.87	31.59	28.74	IPI00134961	Acadm	Medium-chain specific acyl-CoA dehydrogenase, mitochondrial	12	0.49	2.03	0.245
32	21.24	21.24	30.37	21.65	21.65	IPI00153660	Dlat	Dihydrolipoyllysine-residue acetyltransferase component of pyruvate dehydrogenase complex	11	1.28	0.78	0.886
33	21.22	21.22	40.7	34.19	29.65	IPI00828479	Acox1	Acyl-Coenzyme A oxidase 1, palmitoyl, isoform CRA_a	12	0.35	2.87	0.042
34	20.66	20.66	30.02	28.26	24.06	IPI00890872	Pah	Phenylalanine hydroxylase	11	3.68	0.27	0.014
35	20.47	20.47	41.62	31.6	28.9	IPI00318577	Dpys	Dihydropyrimidinase	12	3.26	0.31	0.055
36	19.13	19.13	22.73	20.63	15.38	IPI00466069	Eef2	Elongation factor 2	10	1.03	0.97	0.968
37	18.83	18.83	59.31	44.48	31.55	IPI00314950	Rplp0	60S acidic ribosomal protein P0	10	0.94	1.06	0.932
38	18.73	18.73	23.1	14.76	14.02	IPI00762047	Acly	ATP-citrate synthase	11	14.1	0.07	0.006
39	18.03	18.03	68.27	55.77	55.77	IPI00876005	Hist4h4	Histone H4	13	2.75	0.36	0.024
40	18.01	18.01	31.76	25.83	25.83	IPI00308885	Hspd1	Isoform 1 of 60 kDa heat shock protein, mitochondrial	9	0.76	1.31	0.922
41	17.93	17.93	41.24	34.02	34.02	IPI00420726	Rps9	40S ribosomal protein S9	12	0.74	1.36	0.496
42	17.27	17.27	25.6	22.21	16.55	IPI00317794	Ncl	Nucleolin	10	1.78	0.56	0.191
43	16.31	16.31	38.41	29.93	29.93	IPI00310669	Dak	Bifunctional ATP-dependent dihydroxyacetone kinase/FAD-AMP lyase (cyclizing)	12	2.4	0.42	0.095
45	16.01	16.01	53.94	50.3	50.3	IPI00112448	Rps10	40S ribosomal protein S10	8	1.09	0.92	0.673
44	16.01	16.01	24.01	18.47	18.47	IPI00896057	Gys2	Glycogen synthase 2	8	0.19	5.38	0.062
46	16	82.19	75.06	70.11	68.99	IPI00338039	Tubb2a	Tubulin beta-2A chain	82	0.31	3.21	0.024
47	15.87	15.87	35.08	32.31	25.85	IPI00466128	Akr1a4	Alcohol dehydrogenase [NADP+]	8	6.98	0.14	0.035
48	15.65	15.65	35.19	32.59	32.59	IPI00311236	Rpl7	60S ribosomal protein L7	11	1.11	0.9	0.84
49	15.49	15.49	64.24	37.75	28.48	IPI00125901	Rps13	Ribosomal protein S13	7	0.86	1.16	0.659
50	15.28	15.28	60.77	54.62	54.62	IPI00265761	Hist1h2a	Histone H2A type 1	16	1.03	0.97	0.41
51	15.03	15.03	52.87	45.86	41.4	IPI00875584	Rps19	Rps19 protein	8	0.93	1.08	0.974
52	15	15	22.02	15.6	15.6	IPI00223092	Hadha	Trifunctional enzyme subunit alpha, mitochondrial	8	0.74	1.34	0.845
53	14.95	14.95	55.37	52.35	44.63	IPI00131478	Sult1a1	Arylsulfotransferase ST1A4	9	0.34	2.94	0.137
54	14.74	14.74	29.49	29.03	29.03	IPI00849927	Rpl10a	Ribosomal protein L10A	10	0.93	1.08	0.935
55	14.4	14.4	54.5	34.6	29.86	IPI00224505	Rpl13	60S ribosomal protein L13	13	0.82	1.23	0.796
56	14.29	14.33	32.74	27.13	26.91	IPI00331555	Bckdha	Branched chain keto acid dehydrogenase E1, alpha polypeptide	8	0.63	1.6	0.071
57	14.2	14.2	42.2	41.9	34.25	IPI00121348	Sds	L-serine dehydratase/L-threonine deaminase	8	0.64	1.55	0.863
58	14.18	14.6	42.59	41.98	41.98	IPI00830215	Ighg1	Ig gamma-1 chain C region secreted form	10	0.9	1.11	0.886
59	14.14	14.14	24.67	19.82	19.82	IPI00134809	Dlst	Isoform 1 of Dihydrolipoyllysine-residue succinyltransferase component of 2-oxoglutarate dehydrogenase complex	9	0.09	11.71	0.019
60	14.13	14.13	38.94	33.65	33.65	IPI00466820	Rps8	40S ribosomal protein S8	10	0.96	1.04	0.963
61	14.11	14.11	30.22	20.75	18.25	IPI00554834	Ehhadh	Peroxisomal bifunctional enzyme	8	0.61	1.64	0.011
62	14.01	14.01	34.83	31.83	31.83	IPI00116753	Etfa	Electron transfer flavoprotein subunit alpha, mitochondrial	7	4.21	0.24	0.062
63	14	101.88	65.63	65.4	64.06	IPI00117350	Tuba4a	Tubulin alpha-4A chain	97	0.17	5.87	0.012
64	13.94	13.94	34.21	25.19	15.41	IPI00622160	Gm16477	Hypothetical protein	9	0.92	1.09	0.912
65	13.9	13.9	36.52	27.65	27.65	IPI00880400	Rps2	40S ribosomal protein S2	8	1.12	0.89	0.924
66	13.61	13.61	65.17	60.2	49.75	IPI00319652	Gpx1	Glutathione peroxidase 1	9	0.53	1.87	0.189
67	13.34	13.34	34.46	31.76	31.76	IPI00626312	Rpl6	Similar to ribosomal protein L6	11	0.87	1.15	0.723
68	13.32	13.32	29.92	19.47	19.47	IPI00828469	Lap3	Isoform 2 of Cytosol aminopeptidase	7	0.74	1.34	0.847
69	13.26	13.26	47.24	42.33	42.33	IPI00850934	Gm9493	Similar to ribosomal protein S7	7	1.02	0.98	0.987
70	13.05	13.05	35.38	24.53	24.29	IPI00122139	Acaa1b	Acaa1a 3-ketoacyl-CoA thiolase B, peroxisomal	9	0.38	2.66	0.04
71	13	13	55.48	46.58	46.58	IPI00881758	Rps16	40S ribosomal protein S16	9	1.28	0.78	0.802
72	12.85	12.85	40.4	40.4	33.11	IPI00322562	Rps14	40S ribosomal protein S14	6	0.95	1.05	0.902
73	12.67	12.67	14.04	11.97	8.487	IPI00136213	Sardh	Sarcosine dehydrogenase, mitochondrial	6	5.17	0.19	0.068
74	12.54	14.59	42.78	32.62	23.26	IPI00555004	Adh5	Alcohol dehydrogenase class-3	8	0.84	1.19	0.445
75	12.47	12.47	80.87	80	80	IPI00139795	Rplp2	60S acidic ribosomal protein P2	11	1.29	0.77	0.243
76	12.24	12.24	25.7	16.37	12.93	IPI00798439	Lta4h	Leukotriene A4 hydrolase	6	0.47	2.11	0.569
77	12.14	12.14	15.84	7.143	6.056	IPI00169473	Oplah	5-oxoprolinase	6	0.67	1.48	0.804
78	12.02	12.02	37.5	30.47	30.47	IPI00222546	Rpl22	60S ribosomal protein L22	7	1.19	0.84	0.763
79	11.9	11.9	40.68	32.32	32.32	IPI00331092	Rps4x	40S ribosomal protein S4, X isoform	8	0.91	1.1	0.768
80	11.83	11.83	18.91	12.87	9.226	IPI00223437	Copg	Coatomer subunit gamma-1	6	0.36	2.78	0.064
81	11.68	11.68	19.13	16.17	16.17	IPI00890005	Hnrnpk	Isoform 3 of Heterogeneous nuclear ribonucleoprotein K	7	0.81	1.24	0.345
82	11.59	11.59	57.98	48.25	45.14	IPI00132080	Pgls	6-phosphogluconolactonase	8	0.5	1.98	0.142
83	11.23	19.57	37.63	25.37	19.66	IPI00109910	Ighg;Igh-1b;Igh-1a	Igh protein	20	0.68	1.47	0.807
84	10.96	10.96	17.85	12.36	10.86	IPI00676914	Vcp	Transitional endoplasmic reticulum ATPase	6	3.04	0.33	0.136
85	10.88	10.88	57.24	47.37	47.37	IPI00851049	Rps18	Similar to ribosomal protein	7	0.88	1.14	0.415
86	10.81	10.81	23.67	21.02	21.02	IPI00625588	Tufm	Hypothetical protein	7	0.47	2.15	0.257
87	10.74	10.74	19.08	13.68	11.37	IPI00113073	Aldh1b1	Aldehyde dehydrogenase X, mitochondrial	6	0.31	3.28	0.054
88	10.7	10.7	36.96	25.68	25.68	IPI00137787	Rpl8	60S ribosomal protein L8	7	0.92	1.09	0.67
89	10.04	10.04	46.26	39.46	39.46	IPI00831055	Hbb-b1	Beta-globin	5	1.22	0.82	0.921
91	10	10	50.65	50.65	50.65	IPI00928077	Rps27l	40S ribosomal protein S27	6	1.15	0.87	0.629
90	10	10	17.49	15.32	15.32	IPI00874456	Dld	Dihydrolipoyl dehydrogenase, mitochondrial	5	0.63	1.59	0.04
92	10	10	24.91	13.52	12.1	IPI00406118	Syncrip	Isoform 2 of Heterogeneous nuclear ribonucleoprotein Q	5	1.03	0.97	0.98
93	9.96	9.96	43.71	35.33	35.33	IPI00554989	Ppia	Peptidyl-prolyl cis-trans isomerase	6	6.42	0.16	0.005
94	9.94	9.94	14.37	9	9	IPI00458583	Hnrnpu	Heterogeneous nuclear ribonucleoprotein U	6	1.04	0.96	0.974
95	9.89	9.89	26.04	20.22	20.22	IPI00751369	Ldha	lactate dehydrogenase A isoform 2	6	2.08	0.48	0.365
96	9.72	9.72	12.24	9.215	9.215	IPI00230035	Ddx3x	ATP-dependent RNA helicase DDX3X	5	0.45	2.23	0.315
97	9.66	9.66	24.31	19.38	19.38	IPI00379694	Hmgcl	3-hydroxy-3-methylglutaryl CoA lyase precursor	6	0.7	1.43	0.517
98	9.6	9.6	14.8	12.8	12.8	IPI00321644	Cyp2d26	Cytochrome P450 2D26	6	1.27	0.79	0.392
99	9.18	9.18	43.78	22.89	22.49	IPI00113655	Rps6	40S ribosomal protein S6	5	0.86	1.16	0.932
100	9.11	9.11	50.18	40.79	19.86	IPI00314191	Cbr1	Carbonyl reductase [NADPH] 1	4	5.64	0.18	0.349
101	9.09	9.09	26.32	26.32	26.32	IPI00880689	Rpl24	40S ribosomal protein S27	7	0.58	1.74	0.677
102	9.06	9.06	47.28	19.57	19.57	IPI00755857	Gm10294	similar to Rpl17 protein	5	0.67	1.49	0.87
103	9.04	9.04	25.04	13.16	13	IPI00137409	Tkt	Transketolase	5	2.86	0.35	0.079
104	9.03	9.03	8.461	3.444	3.033	IPI00457499	Gcn1l1	GCN1 general control of amino-acid synthesis 1-like 1	5	0.56	1.78	0.82
105	9	9	35.63	35.63	35.25	IPI00830581	Hsd17b10	Hydroxyacyl-Coenzyme A dehydrogenase type II	5	0.5	2.01	0.123
106	8.98	8.98	39.94	27.99	21.38	IPI00130333	Dera	Putative deoxyribose-phosphate aldolase	5	0.58	1.73	0.4
107	8.96	8.96	36.16	25.71	25.71	IPI00458105	Gm12816	Similar to ribosomal protein L3	6	0.93	1.08
108	8.9	8.9	36.73	19.64	19.64	IPI00265025	Galk1	Galactokinase 1	6	1.22	0.82	0.945
109	8.89	8.89	40.38	35.02	23.97	IPI00317740	Gnb2l1	Guanine nucleotide-binding protein subunit beta-2-like 1	5	0.48	2.09	0.055
110	8.71	8.71	16.52	11.24	8.007	IPI00667120	A1cf	Isoform 2 of APOBEC1 complementation factor	4	1.21	0.83	0.514
111	8.71	8.71	35.35	15.49	15.49	IPI00308706	Rpl5	60S ribosomal protein L5	5	0.74	1.35	0.894
112	8.68	8.68	31.53	18.92	17.12	IPI00475378	Ptbp1	Polypyrimidine tract binding protein 1 isoform 1	7	0.54	1.84	0.148
113	8.66	8.68	11.5	8.356	6.739	IPI00850525	Upf1	Isoform 2 of Regulator of nonsense transcripts 1	5	0.52	1.91	0.623
114	8.57	8.57	50.74	39.71	39.71	IPI00122421	Rpl27	60S ribosomal protein L27	5	0.81	1.23	0.781
115	8.41	8.42	21.19	11.75	9.827	IPI00111218	Aldh2	Aldehyde dehydrogenase, mitochondrial	5	1	1	0.997
116	8.34	8.34	19.52	16.45	16.45	IPI00856593	Ruvbl1	RuvB-like 1	5	0.24	4.1	0.004
117	8.25	8.25	26.21	16.54	16.54	IPI00554931	Hpd	Hpd 4-hydroxyphenylpyruvate dioxygenase	5	4.51	0.22	0.026
118	8.19	8.19	47.5	36.88	36.88	IPI00875087	Rpl21	Protein Gm2974,60S ribosomal protein L21	6	0.58	1.73	0.151
119	8.17	8.17	24.55	17.17	12.38	IPI00626662	Aldh1a1	Retinal dehydrogenase 1	5	2.6	0.38	0.427
120	8.17	8.17	27.76	18.67	13.51	IPI00130950	Bhmt	Betaine--homocysteine S-methyltransferase 1	4	1.14	0.88	0.766
121	8.12	8.12	36.64	28.24	21.37	IPI00753456	Rps24	Isoform 3 of 40S ribosomal protein S24	6	0.94	1.06	0.788
122	8.06	8.06	23.35	16.3	16.3	IPI00473728	Rpl14	60S ribosomal protein L14	7	0.75	1.33	0.575
123	8.04	8.04	22.56	12.05	12.05	IPI00453581	Glyctk	Isoform 1 of Glycerate kinase	4	0.09	11.5	0.121
124	8.03	12.06	45.04	41.98	32.82	IPI00831058	Gm5153	Ig kappa chain V-II region 26-10	9	0.94	1.06	0.933
125	8	8	24.58	24.58	24.58	IPI00110843	Agmat	Agmat Agmatinase, mitochondrial	4	0.03	34.61	0.029
126	8	8	26.78	19.32	19.32	IPI00123604	Rpsa	40S ribosomal protein SA	4	2.15	0.47	0.129
127	7.93	7.93	24.62	17.14	10.77	IPI00845690	Ccbl2	Isoform 1 of Kynurenine--oxoglutarate transaminase 3	4	0.55	1.81	0.294
128	7.84	7.84	31.03	17.73	17.73	IPI00223217	Rpl13a	60S ribosomal protein L13a	5	1.01	0.99	0.996
129	7.8	7.8	9.444	8.919	8.919	IPI00120503	Copb1	Coatomer subunit beta	5	0.16	6.12	0.085
130	7.75	7.75	10.65	4.563	3.571	IPI00673707	Eprs	Glutamyl-prolyl-tRNA synthetase	4	0.01	100	0.014
131	7.72	7.72	58.16	58.16	58.16	IPI00918942	Cyb5	Cytochrome b-5	4	1.37	0.73	0.214
132	7.63	7.63	15.42	9.692	7.819	IPI00123494	Psmd2	26S proteasome non-ATPase regulatory subunit 2	5	1.24	0.81	0.41
133	7.58	7.58	65.38	50.77	33.85	IPI00230660	Rps15a	40S ribosomal protein S15a	7	0.68	1.48	0.177
134	7.39	7.39	10.38	4.055	3.325	IPI00928004	Copa	Coatomer subunit alpha	4	0.68	1.47	0.667
135	7.38	7.38	44.2	42.03	42.03	IPI00848900	Gm12034	Similar to ribosomal protein S17	6	0.85	1.17
136	7.32	7.32	29.82	27.37	23.86	IPI00131483	Sult2a1	Bile salt sulfotransferase 1	5	0.08	12.79	0.017
137	7.1	7.1	40.53	19.7	19.7	IPI00877236	Apoa1	Apolipoprotein A-I precursor	4	1.17	0.86	0.784
138	7.07	7.07	21.03	17.29	17.29	IPI00915054	Rpl10	Similar to QM protein	4	0.8	1.25	0.893
139	7.05	7.05	24.15	16.53	11.86	IPI00230415	Eif2s3x	Eukaryotic translation initiation factor 2 subunit 3, X-linked	4	1.2	0.84	0.267
140	6.97	6.97	29.12	24.18	24.18	IPI00850681	Gm10117	Similar to 60S ribosomal protein L9 isoform 2	4	1.87	0.53	0.752
141	6.86	6.86	29.86	23.08	18.78	IPI00930878	Psmc3	Proteasome (prosome, macropain) 26S subunit, ATPase 3	5	1.33	0.75	0.827
142	6.85	6.85	26.03	14.29	14.29	IPI00474446	Eif2s1	Eukaryotic translation initiation factor 2 subunit 1	5	0.91	1.09	0.782
143	6.65	6.65	34.51	34.51	34.51	IPI00845802	Hba-a2	Hemoglobin alpha, adult chain 2	4	1.42	0.7	0.017
144	6.49	8.77	22.22	13.89	12.3	IPI00323908	Cyp2d10	Cytochrome P450 2D10	5	2.17	0.46	0.272
145	6.42	6.42	31.38	25.53	19.68	IPI00555113	Rpl18	60S ribosomal protein L18	4	0.8	1.24	0.923
146	6.39	6.39	44.78	25.37	24.63	IPI00874492	Hist1h2bm	Histone H2B	11	1.15	0.87	0.723
147	6.37	6.37	36.95	18.72	11.58	IPI00135640	Psmc5	26S protease regulatory subunit 8	3	1.86	0.54	0.109
148	6.33	6.33	20.17	9.585	7.868	IPI00857226	Acsl1	Acyl-CoA synthetase long-chain family member 1	4	1.06	0.94	0.988
149	6.26	6.26	23.81	23.81	23.81	IPI00869475	Rpl36	Ribosomal protein L36	3	0.75	1.33	0.858
150	6.22	6.22	40	33.91	20.87	IPI00674601	Rps26	Similar to ribosomal protein S26	3	1.32	0.76	0.78
151	6.2	6.2	24.83	18.97	15.86	IPI00116459	Nat2	Arylamine N-acetyltransferase 2	3	1.12	0.89	0.941
152	6.19	6.19	19.564	13.457	7.214	IPI00406756	Agxt2l1	Alanine--glyoxylate aminotransferase 2-like 1	3	1.33	0.75	0.568
153	6.17	6.17	9.281	4.99	4.192	IPI00875405	Psmd1	Proteasome (prosome, macropain) 26S subunit, non-ATPase, 1	3	1.08	0.92	0.971
154	6.16	29.62	63.93	52.25	41.38	IPI00110827	Acta1	Actin, alpha skeletal muscle	20	1.86	0.54	0.14
155	6.12	6.12	27.78	19.19	16.67	IPI00340036	Gm5093	Similar to ribosomal protein L11	4	0.79	1.27	0.261
156	6.06	6.06	35.29	27.45	17.65	IPI00125521	Rps5	40S ribosomal protein S5	3	1.17	0.86	0.386
157	6.04	6.04	32.17	16.67	16.67	IPI00848492	Etfb	Electron transfer flavoprotein subunit beta	3	3.47	0.29	0.114
158	6.02	6.02	24.48	14.09	10.85	IPI00459487	Suclg2	Isoform 1 of Succinyl-CoA ligase [GDP-forming] subunit beta, mitochondrial	3	100	0.01	0.014
162	6	6	15.57	12.5	12.5	IPI00154054	Acat1	Acetyl-CoA acetyltransferase, mitochondrial	3	1.07	0.94	0.988
159	6	6	8.831	8.831	8.831	IPI00115871	Acot1	Acyl-coenzyme A thioesterase 1	3	6.62	0.15	0.054
161	6	6	23.67	8.679	8.679	IPI00754704	Farsa	Farsla protein	3	0.66	1.5	0.927
160	6	6	12.47	9.247	9.247	IPI00229807	Gck	Isoform 2 of Glucokinase	3	3.35	0.3	0.234
163	5.8	5.8	9.252	7.48	7.48	IPI00420718	Hmgcs2	Hydroxymethylglutaryl-CoA synthase, mitochondrial	3	0.87	1.15	0.539
165	5.77	5.77	19.68	11.19	9.386	IPI00321617	Ephx2	Isoform 1 of Epoxide hydrolase 2	3	3.78	0.26	0.172
164	5.77	5.77	15.56	14.03	14.03	IPI00623518	Gm7816	Similar to DnaJ-like protein	3	0.24	4.19	0.106
166	5.68	5.68	19.08	12.43	12.43	IPI00406442	Suclg1	Succinyl-CoA ligase [GDP-forming] subunit alpha, mitochondrial	3	0.44	2.28	0.052
167	5.59	5.59	24.24	24.24	24.24	IPI00849793	Rpl12	60S ribosomal protein L12	4	0.96	1.04	0.842
168	5.48	5.48	15.79	7.895	7.895	IPI00828513	Psmc4	Proteasome 26S ATPase subunit 4	3	5.51	0.18	0.162
169	5.46	5.46	30.65	26.88	20.97	IPI00121493	Ttc36	Tetratricopeptide repeat protein 36	3	0.87	1.15	0.446
170	5.42	5.42	27.4	21.92	21.46	IPI00223714	Hist1h1e	Histone H1.4	4	0.86	1.16	0.797
171	5.35	5.35	47.57	31.07	24.27	IPI00880492	Rpl26	Ribosomal protein L26	5	0.97	1.03	0.864
172	5.25	5.25	23.68	17.45	13.71	IPI00930754	Sept2	Septin 2 b	3	0.36	2.74	0.215
173	5.22	5.22	20.49	12.3	12.3	IPI00653274	Cct2	Brain cDNA, clone MNCb-1272, similar to Mus musculus chaperonin subunit 2 (beta) (Cct2), mRNA	3	0.64	1.57	0.185
174	5.11	5.11	20.11	10.6	6.764	IPI00134131	Scp2	Isoform SCPx of Non-specific lipid-transfer protein	3	1.61	0.62	0.783
175	4.97	9.35	12.05	10.75	7.492	IPI00420363	Ddx5	Probable ATP-dependent RNA helicase DDX5	4	1.08	0.93	0.893
176	4.91	4.91	11.38	7.385	7.385	IPI00222457	Dars	Aspartyl-tRNA synthetase isoform 1	3	0.68	1.48	0.065
177	4.91	4.91	25.41	19.14	19.14	IPI00757181	Pura	Transcriptional activator protein Pur-alpha	4	0.76	1.31	0.684
178	4.89	4.89	16.63	10.12	10.12	IPI00226073	Hnrnpf	Isoform 1 of Heterogeneous nuclear ribonucleoprotein F	7	0.34	2.98	0.237
179	4.87	4.87	35.07	34.33	19.4	IPI00849782	Rpl23a	60S ribosomal protein L23	3	0.68	1.47	0.788
180	4.83	4.83	17.49	16.73	16.73	IPI00125091	Lasp1	LIM and SH3 domain protein 1	3	1.12	0.89	0.978
181	4.82	4.82	14.14	14.14	14.14	IPI00938462	Gcat	Glycine C-acetyltransferase isoform b	3	0.27	3.72	0.207
182	4.8	4.8	26.01	14.55	14.55	IPI00310658	Akr1c13	Aldo-keto reductase family 1 member C13	4	5.68	0.18	0.014
183	4.78	4.78	18.46	6.109	3.718	IPI00331262	Gne	Glucosamine	2	0.88	1.13	0.911
184	4.78	4.78	31.03	28.28	28.28	IPI00831483	Rps15	40S ribosomal protein S15	6	1.08	0.92	0.984
185	4.76	4.76	17.57	17.57	17.57	IPI00626628	Rpl27a	Ribosomal protein L27a	3	0.94	1.06	0.847
187	4.69	4.69	55.71	52.86	52.86	IPI00677340	Gm13020	Similar to ribosomal protein L38	3	1.41	0.71	0.456
186	4.69	4.69	13.15	8.685	8.685	IPI00119470	Amdhd1	Probable imidazolonepropionase	3	3.03	0.33	0.249
188	4.68	4.69	21.31	21.31	17.21	IPI00132456	2700060E02Rik	2700060E02Rik UPF0568 protein C14orf166 homolog	3	1.14	0.88	0.765
189	4.41	4.41	27.27	26.52	26.52	IPI00554850	Rps12	40S ribosomal protein S12	3	0.92	1.09	0.89
190	4.4	4.4	32.95	24.24	18.94	IPI00114628	Inmt	Indolethylamine N-methyltransferase	3	9.39	0.11	0.04
191	4.35	4.35	15.65	12.46	8.626	IPI00874321	Hnrnpc	Isoform C2 of Heterogeneous nuclear ribonucleoproteins C1/C2	2	100	0.01
192	4.33	4.33	19.21	12.43	7.721	IPI00116281	Cct6a	T-complex protein 1 subunit zeta	3	1.54	0.65	0.308
193	4.31	6.25	12.37	7.569	5.117	IPI00753468	Ap2a2	Adaptor protein complex AP-2, alpha 2 subunit	4	0.24	4.13	0.045
194	4.3	4.31	33.56	23.49	23.49	IPI00876212	Rpl23a	Ribosomal protein L23a	4	1.35	0.74	0.915
195	4.25	4.25	37.15	18.75	15.63	IPI00751493	Pnp1	Purine-nucleoside phosphorylase 1	4	1.89	0.53	0.258
196	4.24	4.25	7.113	7.113	7.113	IPI00608017	Shmt1	Serine hydroxymethyltransferase 1	3	0.6	1.67	0.888
197	4.21	4.21	19.26	19.26	14.81	IPI00886422	H3f3a	Histone H3	2	3.14	0.32	0.072
198	4.19	4.19	28.47	12.15	8.333	IPI00120864	Pbld	Phenazine biosynthesis-like domain-containing protein 1	2	0.46	2.18	0.774
199	4.17	4.17	21.35	16.57	12.64	IPI00128904	Pcbp1	Poly(rC)-binding protein 1	3	0.58	1.74	0.148
200	4.15	4.16	24.15	15.79	13.31	IPI00111950	Akr1c6	Estradiol 17 beta-dehydrogenase 5	2	7.52	0.13	0.011
202	4.14	4.14	9.524	3.072	2.227	IPI00880722	1300001I01Rik	Isoform 3 of Protein KIAA0664	2	1.42	0.7	0.884
201	4.14	4.14	12.1	6.25	4.435	IPI00154045	Gpt	Alanine aminotransferase 1	2	100	0.01	0.015
203	4.14	4.14	14.9	8.639	5.184	IPI00123557	Ruvbl2	RuvB-like 2	2	0.72	1.39	0.891
204	4.11	4.11	13.55	4.197	4.197	IPI00312128	Trim28	Isoform 1 of Transcription intermediary factor 1-beta	3	0.47	2.14	0.083
205	4.1	4.1	13.5	4.724	3.825	IPI00875325	Aco1	Aconitase 1	2	2.21	0.45	0.319
206	4.09	4.09	38.21	22.76	21.95	IPI00263879	Rpl35	60S ribosomal protein L35	3	0.7	1.43	0.421
207	4.09	4.09	25.81	25.81	18.55	IPI00677102	Rpl31	hypothetical protein isoform 1	3	0.34	2.9	0.583
209	4.03	4.03	11.54	8.13	8.13	IPI00351472	Acsf2	Acyl-CoA synthetase family member 2, mitochondrial	3	0.76	1.32	0.905
208	4.03	4.03	43.12	27.52	16.51	IPI00848593	Rps25	Isoform CRA_a (Ribosomal protein S25)	3	0.83	1.21	0.231
210	4.02	4.03	26.17	20.81	16.11	IPI00648714	Eif5a	eukaryotic translation initiation factor 5A	2	0.71	1.41	0.178
212	4.01	4.01	26.05	25.21	25.21	IPI00323819	Rps20	40S ribosomal protein S20	2	0.89	1.12	0.676
211	4.01	4.01	6.994	2.009	2.009	IPI00129276	Eif3a	Eukaryotic translation initiation factor 3 subunit A	2	1.65	0.61	0.335
229	4	4.82	44.14	40.54	40.54	IPI00464394	Ig VL	Ig kappa chain V-III region MOPC 70	3	0.72	1.39
228	4	4	29.57	29.57	29.57	IPI00407273	IGKV5-2	Ig kappa chain V region EV15	2	0.37	2.71
226	4	4	13.86	13.86	13.86	IPI00890117	Cfl1	Cofilin-1	2	100	0.01
216	4	4	18.32	15.65	9.924	IPI00751429	Cutc	CutC copper transporter homolog isoform 2	2	0.5	2	0.287
224	4	4	10.1	7.327	7.327	IPI00116850	D10Wsu52e	UPF0027 protein C22orf28 homolog	2	0.6	1.67	0.911
217	4	4	12.33	9.932	9.932	IPI00125325	Decr2	Peroxisomal 2,4-dienoyl-CoA reductase	2	0.73	1.38	0.332
214	4	4	27.35	27.35	27.35	IPI00408534	Gm1524	Monoclonal anti-idiotypic Schistosoma japonicum antibody NP30 immunoglobulin light chain variable region	2	0.35	2.85	0.133
223	4	4	26.96	10.43	10.43	IPI00849828	Gm2648	Similar to ribosomal protein L30	2	1.34	0.75	0.743
222	4	4	5.865	5.865	5.865	IPI00890022	Hnrnpa2b1	Heterogeneous nuclear ribonucleoprotein A2/B1	2	1.08	0.93	0.593
218	4	4	8.542	3.976	3.976	IPI00919164	Hnrnpm	Heterogeneous nuclear ribonucleoprotein M	2	1.97	0.51	0.349
219	4	4	9.023	8.271	8.271	IPI00849113	Fau	Fau protein	2	0.86	1.16	0.39
220	4	4	9.31	5.517	5.517	IPI00318048	Nop56	Nucleolar protein 56	2	0.56	1.8	0.443
225	4	4	5.245	5.245	5.245	IPI00828969	Pdlim5	Isoform 1 of PDZ and LIM domain protein 5	2	0.66	1.53	0.925
215	4	4	9.868	6.579	6.579	IPI00313296	Rnh1	Ribonuclease inhibitor	2	0.57	1.75	0.285
221	4	4	48.19	34.94	34.94	IPI00132950	Rps21	40S ribosomal protein S21	3	1.17	0.86	0.531
213	4	71.19	74.32	70.05	68.92	IPI00117352	Tubb5	Tubulin beta-5 chain	74	0.36	2.77	0.014
227	4	4	18.62	6.695	6.695	IPI00129240	Vtn	Vitronectin	2	0.67	1.49
230	3.8	3.8	6.422	6.422	6.422	IPI00895023	Carkd	Isoform 3 of Carbohydrate kinase domain-containing protein	2	1.58	0.63	0.409
231	3.71	3.71	24.42	13.37	7.712	IPI00125971	Psmc6	26S protease regulatory subunit S10B	2	0.47	2.13	0.697
232	3.52	13.2	24.3	16.46	16.46	IPI00454016	Mat2a	S-adenosylmethionine synthetase isoform type-2	7	0.59	1.69	0.909
233	3.48	3.48	21.95	7.666	7.666	IPI00336874	Hnrnpd	Isoform 4 of Heterogeneous nuclear ribonucleoprotein D0	2	1.82	0.55	0.512
234	3.47	3.47	11.07	2.74	2.74	IPI00742334	Kpnb1	Karyopherin (importin) beta 1	2	0.01	100
235	3.42	3.42	11.53	4.767	4.767	IPI00461469	Mars	Methionyl-tRNA synthetase, cytoplasmic	3	0.81	1.24	0.28
236	3.4	3.4	15.56	8.278	8.278	IPI00885762	Acads	Acads Protein	2	2.89	0.35	0.154
237	3.4	3.4	9.823	5.797	4.67	IPI00876410	Papss2	3'-phosphoadenosine 5'-phosphosulfate synthase 2	2	0.55	1.83	0.49
238	3.35	3.35	23.9	6.801	6.801	IPI00221819	Eif2b4	Isoform 2 of Translation initiation factor eIF-2B subunit delta	2	0.34	2.96	0.062
239	3.34	3.34	10.95	10.95	10.95	IPI00153234	Pycrl	Pyrroline-5-carboxylate reductase 3	2	1.28	0.78	0.447
240	3.16	3.16	12.82	7.436	7.436	IPI00110719	Pipox	Peroxisomal sarcosine oxidase	2	0.47	2.15	0.188
241	3.14	3.14	20.06	14.48	8.914	IPI00132042	Pdhb	Pyruvate dehydrogenase E1 component subunit beta, mitochondrial	2	1.21	0.83	0.873
242	3.09	3.09	11.16	8.837	5.581	IPI00894588	Acadl	long-chain acyl-CoA dehydrogenase precursor	2	1.91	0.52	0.733
243	3.04	3.04	8.807	4.22	4.22	IPI00116283	Cct3	T-complex protein 1 subunit gamma	2	0.38	2.64	0.693
244	2.99	2.99	6.555	6.555	3.787	IPI00314225	Gckr	Glucokinase regulatory protein	2	0.98	1.02	0.776
245	2.96	2.96	10.08	7.084	7.084	IPI00263313	Drg1	Developmentally-regulated GTP-binding protein 1	2	1.05	0.95	0.955
246	2.96	2.97	14.41	14.41	14.41	IPI00831162	Igk	Ig kappa chain V-V region L7	2	0.01	100
247	2.95	2.95	18.87	13.899	13.899	IPI00454008	Shmt2	Serine hydroxymethyltransferase 2	2	0.59	1.69	0.165
248	2.94	2.95	27.27	19.83	19.83	IPI00762362	Rpl22l1	Isoform 2 of 60S ribosomal protein L22-like 1	2	1.12	0.89	0.668
249	2.92	2.92	8.453	2.158	2.158	IPI00830478	Fam120a	Constitutive coactivator of PPAR-gamma-like protein 1	2	0.97	1.03	0.969
250	2.9	2.9	23.6212	17.5568	12.3355	IPI00848611	Fbl	rRNA 2'-O-methyltransferase fibrillarin	3	0.85	1.17647	0.774
251	2.87	2.87	7.188	4.44	4.44	IPI00875924	Dnpep	Aspartyl aminopeptidase isoform b	2	1.41	0.71	0.928
252	2.84	2.84	7.572	7.572	7.572	IPI00108143	Hnrnph2	Heterogeneous nuclear ribonucleoprotein H2	3	100	0.01
253	2.83	2.83	19.45	15.96	11.22	IPI00884509	Serbp1	SERPINE1 mRNA binding protein 1 isoform 2	2	0.7	1.44	0.218
254	2.79	2.79	15.08	15.08	15.08	IPI00119224	Snrpd3	Small nuclear ribonucleoprotein Sm D3	2	1.33	0.75	0.942
255	2.76	5.77	18.25	11.14	11.14	IPI00668982	H2AFY	Histone H2A	4	3.92	0.25
256	2.7	2.7	25.77	18.04	13.4	IPI00648315	Rpl19	Ribosomal protein L19 isoform 2	2	0.87	1.15	0.465
257	2.66	2.66	19.42	11.51	7.194	IPI00226356	Ttpa	Alpha-tocopherol transfer protein	2	0.53	1.9	0.331
258	2.65	2.65	6.11	2.494	2.494	IPI00458392	Aldh16a1	Aldehyde dehydrogenase family 16 member A1	2	0.7	1.42	0.368
259	2.59	2.59	12.58	7.547	7.547	IPI00676841	Gm5081	Hypothetical protein LOC328099	2	1.21	0.83	0.336
260	2.56	2.56	17.05	7.789	5.263	IPI00270326	Psmc2	proteasome (prosome, macropain) 26S subunit, ATPase 2	3	2.18	0.46	0.674
261	2.53	2.53	14.23	6.555	6.555	IPI00320850	Mccc1	Methylcrotonoyl-CoA carboxylase subunit alpha, mitochondrial	3	0.35	2.82	0.754
262	2.46	2.46	10.21	9.149	6.596	IPI00875297	Trim21	Tripartite motif-containing 21	2	0.05	20.45	0.035
263	2.42	2.42	11.32	7.792	7.792	IPI00116277	Cct4	T-complex protein 1 subunit delta	3	0.44	2.28	0.81
264	2.42	2.42	18.15	13.85	13.85	IPI00849786	Ybx1	Y box protein 1	2	1.46	0.68
265	2.4	4.61	13.05	7.966	7.966	IPI00128377	Rbm47	Isoform 1 of RNA-binding protein 47	3	0.47	2.11	0.899
266	2.28	2.28	11.02	4.898	2.245	IPI00409800	Cyp2c54	Cytochrome P450 2C54	1	1.46	0.68	0.402
267	2.17	2.17	27.16	10.78	6.897	IPI00895479	Kxd1	KxDL motif-containing protein 1	1	1.52	0.66	0.943
268	2.11	2.11	11.04	6.866	3.881	IPI00387379	Decr1	2,4-dienoyl-CoA reductase, mitochondrial	1	0.71	1.41	0.928
269	2.11	2.11	13.98	5.376	3.226	IPI00130095	G3bp1	Ras GTPase-activating protein-binding protein 1	1	0.7	1.42
270	2.08	2.7	54.63	53.7	46.3	IPI00464383	Ig VL	Ig kappa chain V-V region HP R16.7	3	0.76	1.31	0.754
271	2.05	2.05	9.919	1.87	0.8943	IPI00896727	Cand1	Cullin-associated NEDD8-dissociated protein 1	1	3.11	0.32	0.827
272	2.05	2.05	8.346	4.704	2.883	IPI00845777	Lonp2	Isoform 2 of Peroxisomal Lon protease homolog 2	1	100	0.01
273	2.05	2.05	14.67	7.485	3.593	IPI003363241	Mdh1	Malate dehydrogenase, cytoplasmic	1	1.73	0.58
274	2.04	2.04	13.27	8.628	6.416	IPI00116668	Ilk	Integrin-linked protein kinase	2	0.23	4.3	0.097
275	2.04	2.04	7.937	6.151	2.381	IPI00457661	Psmd5	26S proteasome non-ATPase regulatory subunit 5	1	2.63	0.38
276	2.02	2.02	10.2	2.983	2.983	IPI00776053	Dync1i2	Dynein cytoplasmic 1 intermediate chain 2	1	1.09	0.92	0.983
277	2.02	2.02	10.06	2.167	2.167	IPI00849080	Sfpq	Splicing factor, proline- and glutamine-rich	1	1.57	0.64	0.705
278	2.02	2.02	17.51	7.107	4.315	IPI00119305	Pa2g4	Proliferation-associated protein 2G4	2	0.88	1.14	0.884
279	2.02	2.02	8.054	8.054	8.054	IPI00515174	Tardbp	TAR DNA binding protein isoform 5	2	0.54	1.86	0.193
280	2.01	2.01	15.63	4.044	4.044	IPI00331174	Cct7	T-complex protein 1 subunit eta	1	1.05	0.95	0.895
281	2.01	2.01	11.55	3.05	3.05	IPI00649730	Sept4	Isoform 2 of Septin-4	1	0.28	3.56	0.685
282	2	2.59	33.85	33.08	19.23	IPI00137967	Gm5571	Ig kappa chain V-V region MOPC 41	2	1.14	0.88
283	2	2	16.33	16.33	16.33	IPI00675728	LOC100360581	Ig heavy chain V region 6.96	1	0.8	1.25
284	2	2	13.04	13.04	13.04	IPI00830450	Gm10881	Ig kappa chain V-V region L7	1	0.01	100
285	2	2	13.79	13.79	13.79	IPI00831490	scFv 6H8	ScFv 6H8 protein	1	0.26	3.92	0.276
286	2	2	27.19	27.19	14.04	IPI00753932	Rplp1	60S acidic ribosomal protein P1	2	0.47	2.11
287	2	2	12.77	4.38	4.38	IPI00750074	Atp5c1	ATP synthase, H+ transporting, mitochondrial F1 complex, gamma subunit isoform b	1	100	0.01
288	2	2	6.262	2.657	2.657	IPI00869393	Cat	Catalase	1	0.78	1.28	0.554
289	2	2	6.216	4.936	2.377	IPI00269811	Cbs	Isoform 2 of Cystathionine beta-synthase	1	1.79	0.56	0.225
290	2	2	7.209	2.218	2.218	IPI00116279	Cct5	T-complex protein 1 subunit epsilon	1	1.02	0.98
291	2	2	13.32	6.776	1.825	IPI00469268	Cct8	T-complex protein 1 subunit theta	1	0.33	3.03	0.325
292	2	2	13.77	8.502	8.502	IPI00885646	Coq9	Coq9 Protein	1	0.01	100
293	2	2	4.084	4.084	1.713	IPI00321407	Cul4a	Cullin-4A	1	0.18	5.52	0.165
294	2	2	10.1	2.574	2.574	IPI00378419	Dcaf11	Isoform 2 of WD repeat-containing protein 23	1	0.24	4.14	0.258
295	2	2	7.513	2.671	2.671	IPI00830885	Ddb1	DNA damage-binding protein 1	1	100	0.01
296	2	2	5.27	2.568	2.568	IPI00127172	Ddx1	ATP-dependent RNA helicase DDX1	1	100	0.01
297	2	2	7.719	2.058	2.058	IPI00556785	Eefsec	Eukaryotic elongation factor, selenocysteine-tRNA-specific	1	1.87	0.53
298	2	2	4.334	1.342	1.342	IPI00761592	Eif3b	Eukaryotic translation initiation factor 3 subunit B (eIF3b) (Eukaryotic translation initiation factor 3 subunit 9) (eIF-3-eta)	1	0.68	1.46
299	2	2	6.371	3.324	3.324	IPI00928532	Eif3f	eukaryotic translation initiation factor 3, subunit F	1	0.01	100
300	2	2	3.947	1.398	1.398	IPI00756424	Eif5b	Eukaryotic translation initiation factor 5B	1	0.76	1.32
301	2	2	10.81	4.054	4.054	IPI00776352	Fhl1	Four and a half LIM domains 1 isoform 2	1	1.41	0.71
302	2	2	6.139	1.881	1.881	IPI00323644	Gart	Isoform Long of Trifunctional purine biosynthetic protein adenosine-3	1	100	0.01
303	2	2	3.846	2.137	2.137	IPI00109823	Gbe1	1,4-alpha-glucan-branching enzyme	1	0.01	100
304	2	22.82	48.75	43.75	43.75	IPI00785509	Gm10883	ENSMUSG00000076577 protein	20	100	0.01
305	2	2	15.87	15.87	15.87	IPI00850073	Gm12013	Similar to ribosomal protein L39	1	1.02	0.98
306	2	2	18.25	13.14	13.14	IPI00620288	Gm12938	Similar to ribosomal protein L28	1	0.73	1.36	0.355
307	2	4	27.35	27.35	27.35	IPI00169755	Gm189	Anti-VIPase light chain variable region	2	0.45	2.24	0.335
308	2	2	7.971	7.971	7.971	IPI00649684	Grb7	Growth factor receptor bound protein 7	2	0.54	1.86	0.51
309	2	4	39.06	17.97	17.97	IPI00919098	H2afv	Histone H2A.V	3	2.14	0.47
310	2	2	11.46	2.697	2.697	IPI00938526	Hgd	Homogentisate 1,2-dioxygenase	1	0.01	100
311	2	2	8.247	1.915	1.915	IPI00880839	Hspa9	Heat shock protein 9	1	1.54	0.65	0.217
312	2	2.59	22.12	21.24	21.24	IPI00930757	Igk-V28	Ig kappa chain V-II region 7S34.1	2	1.66	0.6
313	2	2	6.25	6.25	6.25	IPI00116221	Lactb2	Beta-lactamase-like protein 2	1	1.14	0.87	0.784
314	2	2	3.73	2.309	2.309	IPI00553717	Mccc2	Methylcrotonoyl-CoA carboxylase beta chain	1	100	0.01
315	2	2	3.711	1.66	1.66	IPI00276866	Nat10	N-acetyltransferase 10	1	100	0.01
316	2	2	8.279	3.05	3.05	IPI00311072	Nfs1	Nitrogen fixation gene, yeast homolog 1	1	100	0.01
317	2	2	8.266	3.831	3.831	IPI00224128	Nmt1	Glycylpeptide N-tetradecanoyltransferase 1	1	0.69	1.45	0.305
318	2	2	5.66	1.415	1.415	IPI00331552	Pabpc1	Polyadenylate-binding protein 1	1	0.6	1.67	0.084
319	2	2	9.585	4.404	4.404	IPI00648810	Pcyt2	Phosphate cytidylyltransferase 2, ethanolamine, isoform CRA_b	1	3.19	0.31	0.347
320	2	2	8.718	2.308	2.308	IPI00337893	Pdha1	Pyruvate dehydrogenase E1 component subunit alpha, somatic form, mitochondrial	1	0.75	1.33	0.43
321	2	2	7.013	3.636	3.636	IPI00755389	Prpsap1	Phosphoribosyl pyrophosphate synthetase-associated protein 1	1	0.99	1.01
322	2	2	15.69	3.191	3.191	IPI00126048	Psmd13	Isoform 1 of 26S proteasome non-ATPase regulatory subunit 13	1	0.7	1.42
323	2	2	29.06	10.26	10.26	IPI00466153	Rpl34	60S ribosomal protein L34	1	0.79	1.27
324	2	2	3.268	3.268	1.699	IPI00123349	Sec23a	Protein transport protein Sec23A	1	0.69	1.45	0.296
325	2	2	17.11	17.11	17.11	IPI00230150	Snrpg	Small nuclear ribonucleoprotein G	1	0.01	100
326	2	2	10.2	4.314	4.314	IPI00114407	Thoc4	Isoform 1 of THO complex subunit 4	1	1.15	0.87
327	1.89	2	6.667	6.667	6.667	IPI00127942	Dstn	Destrin	1	100	0.01
328	1.77	2	9.308	3.341	3.341	IPI00889240	Adhfe1	Isoform 2 of Hydroxyacid-oxoacid transhydrogenase, mitochondrial	1	0.01	100
329	1.68	1.7	7.553	4.532	4.532	IPI00116302	Eif2s2	Eukaryotic translation initiation factor 2 subunit 2	1	100	0.01
330	1.6	1.62	6.061	3.73	3.73	IPI00465946	Fam98b	Protein FAM98B	1	0.01	100
331	1.6	1.62	7.717	2.572	2.572	IPI00648228	Hnrnpab	Hnrpab protein	1	1.3	0.77
332	1.54	1.54	6.694	1.751	1.751	IPI00112414	Cse1l	Exportin-2	1	0.01	100
333	1.41	1.41	10.87	1.627	0.6299	IPI00850133	Vwa8	Isoform 1 of Uncharacterized protein KIAA0564 homolog	1	0.24	4.23	0.243
334	1.4	1.41	6.992	2.331	2.331	IPI00623845	Selenbp14	Selenium-binding protein 1	1	0.21	4.73
335	1.39	1.39	48.21	33.93	14.29	IPI00625088	Gm7079	Similar to 40S ribosomal protein S29	1	1.15	0.87	0.317
336	1.38	1.41	31.65	24.05	6.962	IPI00762542	Rps11	40S ribosomal protein S11	1	1.03	0.97	0.762
337	1.36	1.36	18.01	7.878	7.878	IPI00131438	Pck1	Phosphoenolpyruvate carboxykinase, cytosolic [GTP]	3	0.58	1.72	0.274
338	0.61	7.51	22.73	13.18	13.18	IPI00462281	Glyctk	Glyctk 46 kDa protein	4	100	0.01
339	0	2	24.14	11.21	11.21	IPI00421014	Igk	Anti-carcinoma embryonic antigen light chain variable region	1	0.32	3.13	0.116
340	0	18.73	22.89	14.62	13.9	IPI00126248	Acly	ATP citrate lyase	11	6.04	0.17	0.024
341	0	19.27	57.29	53.77	49.25	IPI00121788	Prdx1	Peroxiredoxin I	10	0.53	1.89	0.016
342	0	111.49	70.73	70.51	68.96	IPI00117348	Tuba1b	Tubulin alpha-1B chain	107	0.08	12.5	0.009
343	0	2.42	14.29	13.98	13.98	IPI00120886	Ybx1	Nuclease-sensitive element-binding protein 1	2	0.83	1.2	0.689
