# Supplementary material for: Proteomic identification and functional characterization of MYH9, Hsc70, and DNAJA1 as novel substrates of HDAC6 deacetylase activity
Source: Protein Cell. 2014 Oct 15;6(1):42–54. doi: 10.1007/s13238-014-0102-8 (PMC4286133; doi:10.1007/s13238-014-0102-8)
Supplement: Supplementary file 3 — Supplementary material 3 (XLS 588 kb) [file 13238_2014_102_MOESM3_ESM.xls]

## Sheet: Sheet1
Datasheet S1. Summary of the immunoprecipitated proteins quantified in at least four replicates.
Notes:	1) Protein ratios obtained for three immunoprecipitation replicates (immuno-1,2,3) from one pair of wild-type (WT) and HDAC6 knockout (KO) mouse liver are differenciated by color.
	2) WT/KO ratios were measured in each replicate, and the average WT/KO values from all replicates were converted to KO/WT ratios in the final data analysis. STD is standard deviation of ratio measurement from all replicates.
	3) p-value indicates statistical difference of the protein ratios measured from all replicates relative to unity.
	4) Significant changes of protein abundances between KO and WT are defined by an average KO/WT ratio >1.50 or <0.67, and p-value <0.01. The accessions of up- and down-regulated proteins in KO vs WT are highlighted in red and green, respectively.
	5) In localization, cytosol refers to extramitochondrial compartments in the cytosol.
Accession	Gene Symbol	Protein name	Bio-rep 1	Bio-rep 1	Bio-rep 1	Bio-rep 2	Bio-rep 2	Bio-rep 2	AVE WT/KO ratio	STD	AVE KO/WT ratio	p-value	localization
			Immuno-1	Immuno-2	Immuno-3	Immuno-1	Immuno-2	Immuno-3
IPI00889240	Adhfe1	Isoform 2 of Hydroxyacid-oxoacid transhydrogenase, mitochondrial	ND	0.14	0.01	0.09	ND	0.01	0.0625	0.0639661	16	8.71968e-05	mitochondrion
IPI00131483	Sult2a1	Bile salt sulfotransferase 1	0.05	0.02	0.18	0.05	0.02	0.08	0.0666667	0.0598888	15	2.32424e-07	cytosol
IPI00321308	Aars	Alanyl-tRNA synthetase	ND	0.08	0.08	0.12	0.01	ND	0.0725	0.0457347	13.7931	3.29783e-05	cytosol
IPI00134809	Dlst	Isoform 1 of Dihydrolipoyllysine-residue succinyltransferase component of 2-oxoglutarate dehydrogenase complex	0.07	0.08	0.08	0.08	0.06	0.09	0.0766667	0.010328	13.0435	3.76797e-11	mitochondrion
IPI00117348	Tuba1b	Tubulin alpha-1B chain	0.17	0.05	ND	0.14	ND	0.08	0.11	0.0547723	9.09091	6.40345e-05	cytosol
IPI00121319	Crip2	Cysteine-rich protein 2	0.01	0.01	ND	0.21	0.24	ND	0.1175	0.124733	8.51064	0.000764588	cytosol
IPI00463468	Nop58	Nucleolar protein 58	ND	0.21	0.01	0.26	0.01	ND	0.1225	0.131498	8.16327	0.000909256	nucleus
IPI00874955	AI314180	Protein AI314180	0.15	0.06	ND	0.27	0.01	ND	0.1225	0.114127	8.16327	0.000597356	cytosol
IPI00110843	Agmat	Agmat Agmatinase, mitochondrial	0.09	0.24	0.21	0.09	0.09	0.03	0.125	0.0814248	8	1.47903e-06	mitochondrion
IPI00378419	Dcaf11	Isoform 2 of WD repeat-containing protein 23	0.16	0.09	ND	0.01	ND	0.24	0.125	0.0981495	8	0.000384703	cytosol
IPI00403810	Tuba1c	Tubulin alpha-1C chain	ND	0.18	0.14	0.15	ND	0.1	0.1425	0.0330404	7.01754	1.57483e-05	cytosol
IPI00117350	Tuba4a	Tubulin alpha-4A chain	0.18	0.15	0.15	0.15	0.16	0.17	0.16	0.0126491	6.25	1.66592e-10	cytosol
IPI00649730	Sept4	Isoform 2 of Septin-4	0.01	0.14	ND	0.19	0.18	0.28	0.16	0.0982344	6.25	4.40829e-05	cytosol
IPI00831490	scFv 6H8	ScFv 6H8 protein	0.28	0.15	0.01	0.22	0.05	0.26	0.161667	0.111967	6.18557	8.86262e-06	cytosol
IPI00875297	Trim21	Tripartite motif-containing 21	0.24	0.2	0.1	0.16	0.29	0.05	0.173333	0.0889194	5.76923	3.03617e-06	cytosol
IPI00938462	Gcat	Glycine C-acetyltransferase isoform b	0.09	0.19	0.39	0.01	0.1	0.27	0.175	0.138239	5.71429	2.70568e-05	mitochondrion
IPI00830450	Gm10881	Ig kappa chain V-V region L7	0.22	0.15	ND	0.26	0.26	0.01	0.18	0.105119	5.55556	6.34196e-05	cytosol
IPI00408534	Gm1524	Monoclonal anti-idiotypic Schistosoma japonicum antibody NP30 immunoglobulin light chain variable region	0.06	ND	0.01	0.32	ND	0.35	0.185	0.174833	5.40541	0.00261264	cytosol
IPI00653158	Acaa2	Acetyl-Coenzyme A acyltransferase 2 (Mitochondrial 3-oxoacyl-Coenzyme A thiolase), isoform CRA_k	0.21	0.23	0.21	ND	0.2	0.18	0.206	0.0181659	4.85437	6.57134e-08	mitochondrion
IPI00623518	Gm7816	Similar to DnaJ-like protein	0.21	0.14	ND	ND	0.26	0.24	0.2125	0.0525198	4.70588	8.14448e-05	cytosol
IPI00856593	Ruvbl1	RuvB-like 1	0.15	0.2	0.22	0.21	0.26	0.24	0.213333	0.0377712	4.6875	5.47006e-08	nucleus
IPI00129011	Ftcd	Formimidoyltransferase-cyclodeaminase	0.38	ND	0.01	0.27	0.21	ND	0.2175	0.155215	4.5977	0.00207759	cytosol
IPI00110719	Pipox	Peroxisomal sarcosine oxidase	ND	0.27	0.01	0.08	0.29	0.47	0.224	0.182702	4.46429	0.000685964	cytosol
IPI00123181	Myh9	Myosin heavy chain 9	0.28	0.33	0.14	0.24	0.16	ND	0.23	0.08	4.34783	2.75666e-05	cytosol
IPI00169463	Tubb2c	Tubulin beta-2C chain	0.26	0.25	0.24	0.22	0.22	0.24	0.238333	0.0160208	4.1958	8.85486e-10	cytosol
IPI00453581	Glyctk	Isoform 1 of Glycerate kinase	0.45	0.17	ND	0.01	0.5	0.09	0.244	0.219043	4.09836	0.00151751	mitochondrion
IPI00113073	Aldh1b1	Aldehyde dehydrogenase X, mitochondrial	0.15	0.23	0.25	0.26	0.33	0.31	0.255	0.0637966	3.92157	9.78273e-07	mitochondrion
IPI00896057	Gys2	Glycogen synthase 2	0.3	0.3	0.27	0.25	0.24	0.19	0.258333	0.0416733	3.87097	1.19875e-07	cytosol
IPI00169755	Gm189	Anti-VIPase light chain variable region	0.16	0.5	0.26	0.01	0.19	0.45	0.261667	0.184977	3.82166	0.000190446	cytosol
IPI00122139	Acaa1b	Acaa1a 3-ketoacyl-CoA thiolase B, peroxisomal	0.28	0.28	0.2	0.26	0.18	0.38	0.263333	0.070899	3.79747	1.74829e-06	mitochondrion
IPI00850133	Vwa8	Isoform 1 of Uncharacterized protein KIAA0564 homolog	0.2	0.21	0.31	0.26	0.37	0.24	0.265	0.0647302	3.77358	1.12468e-06	mitochondrion
IPI00338039	Tubb2a	Tubulin beta-2A chain	0.28	0.28	0.27	0.28	0.27	0.31	0.281667	0.0147196	3.5503	7.77052e-10	cytosol
IPI00119876	Dync1h1	Cytoplasmic dynein 1 heavy chain 1	0.23	0.36	0.27	0.21	0.22	0.41	0.283333	0.0828654	3.52941	4.34402e-06	cytosol
IPI00320850	Mccc1	Methylcrotonoyl-CoA carboxylase subunit alpha, mitochondrial	ND	0.17	0.36	ND	0.27	0.35	0.2875	0.0880814	3.47826	0.000513733	mitochondrion
IPI00316740	Ddb1	DNA damage-binding protein 1	0.35	0.29	0.17	0.14	0.49	ND	0.288	0.141845	3.47222	0.000358846	cytosol,nucleus
IPI00116668	Ilk	Integrin-linked protein kinase	0.46	0.32	ND	0.23	0.25	0.23	0.298	0.0978264	3.3557	8.82114e-05	cytosol
IPI00132208	Dnaja1	DnaJ homolog subfamily A member 1	0.27	0.31	0.43	0.28	0.21	ND	0.3	0.0812404	3.33333	4.27708e-05	cytosol
IPI00421014	Igk	Anti-carcinoma embryonic antigen light chain variable region	0.35	0.39	0.33	0.11	ND	0.32	0.3	0.109545	3.33333	0.000139358	cytosol
IPI00308885	Hspd1	Isoform 1 of 60 kDa heat shock protein, mitochondrial	ND	0.19	0.17	0.17	0.27	0.76	0.312	0.253811	3.20513	0.00374052	mitochondrion
IPI00120503	Copb1	Coatomer subunit beta	0.39	0.52	0.48	0.09	0.25	0.16	0.315	0.175357	3.1746	0.000211135	cytosol
IPI00117352	Tubb5	Tubulin beta-5 chain	0.31	0.29	0.28	0.33	0.35	0.36	0.32	0.032249	3.125	5.14306e-08	cytosol
IPI00788331	Gcdh	glutaryl-Coenzyme A dehydrogenase precursor	0.44	0.4	0.24	0.22	ND	ND	0.325	0.111206	3.07692	0.00120321	mitochondrion
IPI00930756	Acox2	acyl-Coenzyme A oxidase 2	0.24	0.39	ND	0.33	0.35	ND	0.3275	0.0634429	3.05344	0.000229607	cytosol
IPI00117312	Got2	Aspartate aminotransferase, mitochondrial	0.33	0.36	0.31	0.29	0.35	0.33	0.328333	0.0256255	3.04569	1.73537e-08	mitochondrion
IPI00625588	Tufm	Hypothetical protein	0.29	0.36	0.34	0.31	0.25	0.47	0.336667	0.0758068	2.9703	4.0995e-06	mitochondrion
IPI00131478	Sult1a1	Arylsulfotransferase ST1A4	0.3	0.29	0.34	0.36	0.42	0.34	0.341667	0.0466548	2.92683	3.8132e-07	cytosol
IPI00119581	Fbl	rRNA 2'-O-methyltransferase fibrillarin	ND	0.32	0.39	0.27	0.41	ND	0.3475	0.0644851	2.8777	0.000263763	cytosol
IPI00830528	Mov10	Moloney leukemia virus 10 isoform a	0.45	0.27	ND	0.27	0.42	ND	0.3525	0.0960469	2.83688	0.00088222	cytosol
IPI00321407	Cul4a	Cullin-4A	0.47	ND	0.2	0.61	ND	0.18	0.365	0.210159	2.73973	0.0090879	cytosol
IPI00828479	Acox1	Acyl-Coenzyme A oxidase 1, palmitoyl, isoform CRA_a	0.26	0.45	0.53	0.26	0.39	0.35	0.373333	0.106708	2.67857	2.92757e-05	mitochondrion
IPI00323571	Apoe	Apolipoprotein E	0.43	0.45	ND	0.29	0.36	ND	0.3825	0.0727438	2.61438	0.000445103	cytosol
IPI00881332	Caprin1	Cytoplasmic activation/proliferation-associated protein 1 isoform b	0.41	0.27	ND	0.33	0.58	ND	0.3975	0.134505	2.51572	0.00293483	cytosol
IPI00330747	Nphp3	Acad11 Acyl-CoA dehydrogenase family member 11	0.27	ND	0.34	0.57	0.43	ND	0.4025	0.129454	2.48447	0.00268945	mitochondrion
IPI00331552	Pabpc1	Polyadenylate-binding protein 1	0.25	0.49	0.55	0.54	0.01	0.6	0.406667	0.230014	2.45902	0.00146283	cytosol,nucleus
IPI00457499	Gcn1l1	GCN1 general control of amino-acid synthesis 1-like 1	0.21	0.66	0.7	0.26	0.2	0.56	0.431667	0.233616	2.3166	0.00190359	cytosol
IPI00318048	Nop56	Nucleolar protein 56	0.29	0.36	ND	0.41	0.55	0.56	0.434	0.118448	2.30415	0.000434627	cytosol
IPI00312128	Trim28	Isoform 1 of Transcription intermediary factor 1-beta	ND	0.51	0.29	0.47	ND	0.47	0.435	0.0984886	2.29885	0.00142116	nucleus
IPI00776053	Dync1i2	Dynein cytoplasmic 1 intermediate chain 2	0.36	ND	0.01	ND	0.28	1.09	0.435	0.461628	2.29885	0.0918543	cytosol
IPI00830581	Hsd17b10	Hydroxyacyl-Coenzyme A dehydrogenase type II	0.4	0.37	0.48	0.43	0.43	0.5	0.435	0.0484768	2.29885	9.87782e-07	mitochondrion
IPI00134961	Acadm	Medium-chain specific acyl-CoA dehydrogenase, mitochondrial	0.46	0.38	0.34	0.47	0.49	0.49	0.438333	0.0630608	2.28137	3.75495e-06	mitochondrion
IPI00379694	Hmgcl	3-hydroxy-3-methylglutaryl CoA lyase precursor	0.19	0.37	0.32	0.55	0.5	0.7	0.438333	0.181705	2.28137	0.000637444	mitochondrion
IPI00406442	Suclg1	Succinyl-CoA ligase [GDP-forming] subunit alpha, mitochondrial	0.53	0.39	0.43	0.41	0.43	0.44	0.438333	0.0483391	2.28137	1.00299e-06	mitochondrion
IPI00317740	Gnb2l1	Guanine nucleotide-binding protein subunit beta-2-like 1	0.32	0.42	0.39	0.49	0.54	0.48	0.44	0.0792465	2.27273	1.1789e-05	cytosol
IPI00223437	Copg	Coatomer subunit gamma-1	0.35	0.25	0.29	0.66	0.74	0.36	0.441667	0.205662	2.26415	0.00115975	cytosol
IPI00798439	Lta4h	Leukotriene A4 hydrolase	0.41	0.36	0.56	0.48	0.38	0.47	0.443333	0.0744759	2.25564	8.93815e-06	cytosol
IPI00132080	Pgls	6-phosphogluconolactonase	0.44	0.49	0.43	0.39	0.44	0.5	0.448333	0.0407022	2.23048	4.66034e-07	cytosol
IPI00649684	Grb7	Growth factor receptor bound protein 7	0.41	0.36	ND	0.39	0.57	0.54	0.454	0.0944987	2.20264	0.000207011	cytosol
IPI00128904	Pcbp1	Poly(rC)-binding protein 1	0.52	0.38	ND	0.41	0.39	0.58	0.456	0.0890505	2.19298	0.000166342	nucleus
IPI00221400	Adh1	Alcohol dehydrogenase 1	0.46	0.43	0.44	0.46	0.46	0.49	0.456667	0.0206559	2.18978	1.70489e-08	mitochondrion
IPI00454008	Shmt2	Serine hydroxymethyltransferase 2	0.4	ND	0.57	0.43	0.35	0.59	0.468	0.106395	2.13675	0.000364288	mitochondrion
IPI00230035	Ddx3x	ATP-dependent RNA helicase DDX3X	0.42	0.51	0.63	0.48	0.39	0.45	0.48	0.0848528	2.08333	2.37579e-05	nucleus
IPI00458392	Aldh16a1	Aldehyde dehydrogenase family 16 member A1	0.53	0.47	0.68	0.34	0.24	0.7	0.493333	0.18283	2.02703	0.00105565	cytosol
IPI00128518	Mat1a	S-adenosylmethionine synthetase isoform type-1	0.42	0.41	0.43	0.39	0.43	0.39	0.411667	0.0183485	2.02429	6.3395e-09	cytosol
IPI00111908	Cps1	Carbamoyl-phosphate synthase [ammonia], mitochondrial	0.49	0.5	0.48	0.49	0.47	0.54	0.495	0.0242899	2.0202	5.51831e-08	mitochondrion
IPI00462281	Glyctk	Glyctk 46 kDa protein	ND	0.45	0.66	0.48	0.39	ND	0.495	0.11619	2.0202	0.00320401	mitochondrion
IPI00116850	D10Wsu52e	UPF0027 protein C22orf28 homolog	0.53	0.56	0.24	0.53	0.52	0.6	0.496667	0.129099	2.01342	0.000213087	cytosol
IPI00850525	Upf1	Isoform 2 of Regulator of nonsense transcripts 1	0.57	0.44	0.36	0.65	0.44	0.52	0.496667	0.104435	2.01342	7.67462e-05	cytosol,nucleus
IPI00775838	Dhx15	DEAH (Asp-Glu-Ala-His) box polypeptide 15 isoform 1	ND	0.39	0.48	0.55	0.57	ND	0.4975	0.0813941	2.01005	0.00114443	cytosol
IPI00469268	Cct8	T-complex protein 1 subunit theta	0.42	0.53	ND	0.61	0.61	0.33	0.5	0.122882	2	0.000809273	cytosol
IPI00130280	Atp5a1	ATP synthase subunit alpha, mitochondrial	0.51	0.52	0.48	0.51	0.51	0.49	0.503333	0.0150555	1.98675	5.49993e-09	mitochondrion
IPI00134746	Ass1	Argininosuccinate synthase	0.48	0.47	0.47	0.51	0.47	0.62	0.503333	0.0592171	1.98675	5.05679e-06	mitochondrion
IPI00261627	Sucla2	Succinyl-CoA ligase [ADP-forming] subunit beta, mitochondrial	0.4	ND	0.55	0.9	0.24	ND	0.5225	0.281706	1.91388	0.042773	mitochondrion
IPI00754704	Farsa	Farsla protein	0.48	0.46	0.59	0.5	0.46	0.66	0.525	0.0819146	1.90476	3.1151e-05	cytosol
IPI00223092	Hadha	Trifunctional enzyme subunit alpha, mitochondrial	0.38	0.45	0.56	0.49	0.56	0.74	0.53	0.123612	1.88679	0.000240183	mitochondrion
IPI00323357	Hspa8	Heat shock cognate protein 70	0.53	0.55	0.56	0.51	0.53	0.58	0.543333	0.0250333	1.84049	1.05972e-07	cytosol
IPI00943457	Pcx	Pyruvate carboxylase isoform 1	0.55	0.57	0.55	0.51	0.54	0.55	0.545	0.0197484	1.83486	3.30423e-08	mitochondrion
IPI00828969	Pdlim5	Isoform 1 of PDZ and LIM domain protein 5	0.44	0.58	ND	0.53	0.52	0.66	0.546	0.0811172	1.8315	0.000234518	cytosol
IPI00307837	Eef1a1	Elongation factor 1-alpha 1	0.48	0.46	0.44	0.57	0.57	0.76	0.546667	0.118265	1.82927	0.000231068	cytosol,nucleus
IPI00116277	Cct4	T-complex protein 1 subunit delta	0.54	0.69	0.57	0.58	0.53	0.44	0.558333	0.0813429	1.79104	4.29634e-05	cytosol
IPI00875087	Rpl21	Protein Gm2974,60S ribosomal protein L21	ND	0.47	0.61	0.62	0.52	0.58	0.56	0.0636396	1.78571	0.000102163	cytosol
IPI00132456	2700060E02Rik	2700060E02Rik UPF0568 protein C14orf166 homolog	ND	0.31	0.06	0.78	0.52	1.14	0.562	0.417995	1.77936	0.0791111	cytosol
IPI00226073	Hnrnpf	Isoform 1 of Heterogeneous nuclear ribonucleoprotein F	0.55	0.67	0.63	0.6	0.59	0.34	0.563333	0.116562	1.77515	0.000257767	nucleus
IPI00869393	Cat	Catalase	0.63	0.41	ND	0.47	0.55	0.78	0.568	0.144637	1.76056	0.00261291	cytosol
IPI00848611	Fbl	rRNA 2'-O-methyltransferase fibrillarin	0.6	0.43	ND	0.47	0.52	0.85	0.574	0.166823	1.74216	0.00465194	nucleus
IPI00130333	Dera	Putative deoxyribose-phosphate aldolase	0.59	0.68	0.52	0.56	0.53	0.58	0.576667	0.0575036	1.7341	9.63353e-06	cytosol
IPI00267407	Aldh8a1	Aldehyde dehydrogenase family 8 member A1	0.54	0.53	0.61	0.54	0.52	0.73	0.578333	0.0808497	1.72911	5.22846e-05	cytosol
IPI00653274	Cct2	Brain cDNA, clone MNCb-1272, similar to Mus musculus chaperonin subunit 2 (beta) (Cct2), mRNA	0.61	0.5	ND	0.7	0.45	0.64	0.58	0.102713	1.72414	0.000794067	cytosol
IPI00226356	Ttpa	Alpha-tocopherol transfer protein	0.58	0.57	0.73	0.37	0.72	0.53	0.583333	0.133217	1.71429	0.000603387	cytosol
IPI00928004	Copa	Coatomer subunit alpha	ND	0.48	0.74	0.54	0.48	0.68	0.584	0.119499	1.71233	0.0014688	cytosol
IPI00319652	Gpx1	Glutathione peroxidase 1	0.73	0.79	0.63	0.42	0.41	0.53	0.585	0.158714	1.7094	0.00137571	mitochondrion
IPI00130840	Cope	Coatomer subunit epsilon	0.51	0.64	ND	0.74	0.47	ND	0.59	0.123558	1.69492	0.00697011	cytosol
IPI00116459	Nat2	Arylamine N-acetyltransferase 2	0.38	0.47	0.51	0.51	0.56	1.12	0.591667	0.265738	1.69014	0.013105	cytosol
IPI00121348	Sds	L-serine dehydratase/L-threonine deaminase	0.6	0.53	0.56	0.64	0.6	0.64	0.595	0.0437035	1.68067	3.08493e-06	mitochondrion
IPI00677340	Gm13020	Similar to ribosomal protein L38	0.7	0.78	0.75	0.55	0.46	0.38	0.603333	0.16452	1.65746	0.00198128	nucleus
IPI00475378	Ptbp1	Polypyrimidine tract binding protein 1 isoform 1	0.77	0.8	0.53	0.55	0.45	0.54	0.606667	0.142922	1.64835	0.00108971	nucleus
IPI00845690	Ccbl2	Isoform 1 of Kynurenine--oxoglutarate transaminase 3	0.65	0.61	0.73	0.52	0.71	0.55	0.628333	0.0844788	1.59151	0.0001193	mitochondrion
IPI00125325	Decr2	Peroxisomal 2,4-dienoyl-CoA reductase	0.51	0.64	ND	ND	0.66	0.73	0.635	0.0918332	1.5748	0.00415237	cytosol
IPI00751429	Cutc	CutC copper transporter homolog isoform 2	0.52	0.85	ND	0.61	0.7	0.5	0.636	0.143631	1.57233	0.00478215	cytosol
IPI00121788	Prdx1	Peroxiredoxin I	0.61	0.64	0.63	0.61	0.71	0.68	0.646667	0.040332	1.54639	4.07565e-06	mitochondrion
IPI00331555	Bckdha	Branched chain keto acid dehydrogenase E1, alpha polypeptide	0.67	0.65	0.78	0.58	0.58	0.63	0.648333	0.0741395	1.54242	8.29187e-05	mitochondrion
IPI00874456	Dld	Dihydrolipoyl dehydrogenase, mitochondrial	0.45	0.65	0.34	0.77	1.16	0.63	0.666667	0.286124	1.5	0.0356708	mitochondrion
IPI00387379	Decr1	2,4-dienoyl-CoA reductase, mitochondrial	0.63	0.54	ND	0.51	0.96	0.71	0.67	0.180139	1.49254	0.0148981	mitochondrion
IPI00876410	Papss2	3'-phosphoadenosine 5'-phosphosulfate synthase 2	0.65	0.64	0.71	0.51	0.96	0.55	0.67	0.159374	1.49254	0.00386076	nucleus
IPI00122633	Acsf2	Acyl-CoA synthetase family member 2, mitochondrial	0.62	ND	0.77	0.79	0.57	ND	0.6875	0.109049	1.45455	0.0105447	mitochondrion
IPI00119305	Pa2g4	Proliferation-associated protein 2G4	0.54	0.77	0.57	0.7	ND	0.88	0.692	0.140961	1.44509	0.00812651	cytosol,nucleus
IPI00265025	Galk1	Galactokinase 1	0.55	0.53	0.87	0.46	0.55	1.22	0.696667	0.293508	1.43541	0.0524345	cytosol
IPI00677102	Rpl31	hypothetical protein isoform 1	0.94	1.09	0.8	0.42	0.61	0.34	0.7	0.295229	1.42857	0.0552235	cytosol
IPI00849782	Rpl23a	60S ribosomal protein L23	0.91	0.98	0.95	0.36	0.59	0.41	0.7	0.281709	1.42857	0.0477544	cytosol
IPI00123557	Ruvbl2	RuvB-like 2	0.65	ND	1.61	0.39	0.15	0.72	0.704	0.554419	1.42045	0.298508	nucleus
IPI00473728	Rpl14	60S ribosomal protein L14	0.65	ND	0.58	0.82	0.73	0.75	0.706	0.0928978	1.41643	0.00210442	cytosol
IPI00132042	Pdhb	Pyruvate dehydrogenase E1 component subunit beta, mitochondrial	0.81	ND	0.45	0.49	0.59	1.21	0.71	0.31241	1.40845	0.106544	mitochondrion
IPI00674601	Rps26	Similar to ribosomal protein S26	0.82	0.84	0.93	0.62	0.49	0.57	0.711667	0.175205	1.40515	0.0100102	cytosol
IPI00877236	Apoa1	Apolipoprotein A-I precursor	0.5	0.55	0.63	0.74	0.71	1.17	0.716667	0.240139	1.39535	0.0341834	cytosol
IPI00884509	Serbp1	SERPINE1 mRNA binding protein 1 isoform 2	0.67	ND	0.83	0.85	0.59	0.7	0.728	0.110091	1.37363	0.0052429	cytosol
IPI00930754	Sept2	Septin 2 b	ND	0.25	0.56	0.93	1.55	0.36	0.73	0.52645	1.36986	0.315395	cytosol
IPI00753456	Rps24	Isoform 3 of 40S ribosomal protein S24	0.86	0.91	0.99	0.52	0.52	0.64	0.74	0.206204	1.35135	0.0272047	cytosol
IPI00857226	Acsl1	Acyl-CoA synthetase long-chain family member 1	0.66	0.56	0.55	0.79	0.82	1.06	0.74	0.192977	1.35135	0.0214701	mitochondrion
IPI00153234	Pycrl	Pyrroline-5-carboxylate reductase 3	0.54	0.46	0.01	1.42	ND	1.28	0.742	0.592723	1.34771	0.385511	cytosol
IPI00337893	Pdha1	Pyruvate dehydrogenase E1 component subunit alpha, somatic form, mitochondrial	ND	0.59	0.8	ND	0.83	0.75	0.7425	0.106888	1.3468	0.0170323	mitochondrion
IPI00554834	Ehhadh	Peroxisomal bifunctional enzyme	0.88	0.79	0.78	0.71	0.73	0.61	0.75	0.0905539	1.33333	0.00107409	mitochondrion
IPI00331092	Rps4x	40S ribosomal protein S4, X isoform	0.84	0.8	0.76	0.74	0.69	0.72	0.758333	0.0545588	1.31868	0.00011546	cytosol
IPI00515174	Tardbp	TAR DNA binding protein isoform 5	0.93	ND	0.7	0.92	0.76	0.54	0.77	0.162788	1.2987	0.0342073	nucleus
IPI00757181	Pura	Transcriptional activator protein Pur-alpha	0.85	0.94	0.75	0.72	0.61	0.76	0.771667	0.113034	1.2959	0.00429206	nucleus
IPI00314225	Gckr	Glucokinase regulatory protein	0.74	0.82	0.61	ND	0.73	0.98	0.776	0.136492	1.28866	0.0213974	cytosol
IPI00851049	Rps18	Similar to ribosomal protein	1.08	0.91	0.96	0.61	0.62	0.48	0.776667	0.238216	1.28755	0.0700815	cytosol,nucleus
IPI00314950	Rplp0	60S acidic ribosomal protein P0	0.81	0.91	0.86	0.77	0.68	0.64	0.778333	0.103811	1.2848	0.00338065	cytosol
IPI00263313	Drg1	Developmentally-regulated GTP-binding protein 1	0.59	0.93	ND	0.82	0.52	1.05	0.782	0.223987	1.27877	0.0951369	cytosol
IPI00648714	Eif5a	eukaryotic translation initiation factor 5A	0.69	1.03	0.78	ND	0.7	0.71	0.782	0.143073	1.27877	0.0271	cytosol,nucleus
IPI00750074	Atp5c1	ATP synthase, H+ transporting, mitochondrial F1 complex, gamma subunit isoform b	0.77	0.98	ND	0.53	0.85	ND	0.7825	0.189275	1.27796	0.105158	mitochondrion
IPI00880839	Hspa9	Heat shock protein 9	0.65	0.65	ND	0.57	0.51	1.54	0.784	0.426708	1.27551	0.320934	mitochondrion
IPI00111412	Rpl4	60S ribosomal protein L4	1.01	0.98	0.96	0.61	0.55	0.61	0.786667	0.217133	1.27119	0.0611182	cytosol
IPI00118625	Hal	Histidine ammonia-lyase	0.82	0.82	0.8	0.73	0.73	0.82	0.786667	0.044572	1.27119	7.93731e-05	cytosol
IPI00224128	Nmt1	Glycylpeptide N-tetradecanoyltransferase 1	0.8	0.8	ND	0.82	0.86	0.69	0.794	0.0630872	1.25945	0.00187095	cytosol
IPI00890234	Dbt	Dihydrolipoamide branched chain transacylase E2	0.86	0.8	0.77	0.81	0.8	0.73	0.795	0.0432435	1.25786	8.31489e-05	mitochondrion
IPI00648786	Sept9	Septin 9	1	0.57	ND	0.72	0.91	ND	0.8	0.1927	1.25	0.129526	cytosol
IPI00311236	Rpl7	60S ribosomal protein L7	0.96	0.9	0.9	0.68	0.69	0.69	0.803333	0.129718	1.24481	0.0138018	cytosol,nucleus
IPI00831058	Gm5153	Ig kappa chain V-II region 26-10	1.04	0.97	0.93	0.67	0.67	0.54	0.803333	0.202353	1.24481	0.0631135	cytosol
IPI00169473	Oplah	5-oxoprolinase	0.71	0.97	0.86	0.83	0.79	0.67	0.805	0.108028	1.24224	0.00688201	cytosol
IPI00876536	Acss2	Putative uncharacterized protein	0.6	0.81	ND	1	0.81	ND	0.805	0.163401	1.24224	0.0970242	cytosol
IPI00108143	Hnrnph2	Heterogeneous nuclear ribonucleoprotein H2	0.89	0.74	1.05	0.81	0.54	ND	0.806	0.188229	1.24069	0.0825178	nucleus
IPI00608017	Shmt1	Serine hydroxymethyltransferase 1	0.7	1.09	0.84	0.97	0.65	0.6	0.808333	0.193227	1.23711	0.0594019	mitochondrion
IPI00420363	Ddx5	Probable ATP-dependent RNA helicase DDX5	0.78	0.69	0.78	0.99	0.54	1.08	0.81	0.19718	1.23457	0.0647274	cytosol,nucleus
IPI00874964	Gapd	GADPH	0.82	0.86	0.82	0.79	0.78	0.8	0.811667	0.0285774	1.23203	1.6623e-05	mitochondrion
IPI00420718	Hmgcs2	Hydroxymethylglutaryl-CoA synthase, mitochondrial	0.93	0.73	0.75	0.78	ND	0.87	0.812	0.0849706	1.23153	0.00777578	mitochondrion
IPI00323819	Rps20	40S ribosomal protein S20	0.9	0.84	0.98	0.77	0.68	0.71	0.813333	0.115181	1.22951	0.010639	cytosol
IPI00848593	Rps25	Isoform CRA_a (Ribosomal protein S25)	0.82	0.72	ND	0.87	0.83	0.83	0.814	0.0559464	1.2285	0.00174821	cytosol
IPI00125091	Lasp1	LIM and SH3 domain protein 1	0.64	ND	0.77	0.57	0.98	1.12	0.816	0.230716	1.22549	0.14911	cytosol
IPI00130950	Bhmt	Betaine--homocysteine S-methyltransferase 1	0.72	0.74	0.63	0.85	ND	1.14	0.816	0.197307	1.22549	0.105394	cytosol
IPI00313296	Rnh1	Ribonuclease inhibitor	0.96	ND	0.82	1.05	0.71	0.57	0.822	0.191755	1.21655	0.106544	cytosol
IPI00626628	Rpl27a	Ribosomal protein L27a	0.97	0.98	0.98	0.66	0.71	0.64	0.823333	0.169548	1.21457	0.0511211	cytosol
IPI00230660	Rps15a	40S ribosomal protein S15a	0.92	1	0.89	0.74	0.72	0.68	0.825	0.128957	1.21212	0.0209151	mitochondrion
IPI00915054	Rpl10	Similar to QM protein	0.97	1.05	0.92	0.63	0.58	0.8	0.825	0.189394	1.21212	0.0730463	cytosol,nucleus
IPI00125901	Rps13	Ribosomal protein S13	0.92	0.97	0.94	0.7	0.71	0.73	0.828333	0.127345	1.20724	0.0214276	cytosol
IPI00890005	Hnrnpk	Isoform 3 of Heterogeneous nuclear ribonucleoprotein K	0.9	0.83	0.75	0.86	0.85	0.81	0.833333	0.0508593	1.2	0.000485175	cytosol
IPI00109823	Gbe1	1,4-alpha-glucan-branching enzyme	0.74	0.86	ND	1.16	0.58	ND	0.835	0.245153	1.1976	0.270952	cytosol
IPI00626312	Rpl6	Similar to ribosomal protein L6	0.99	0.97	1	0.69	0.7	0.67	0.836667	0.164884	1.19522	0.0596406	cytosol,nucleus
IPI00554850	Rps12	40S ribosomal protein S12	0.99	0.89	0.91	0.82	0.74	0.72	0.845	0.104451	1.18343	0.014983	cytosol,nucleus
IPI00849113	Fau	Fau protein	0.77	0.77	ND	0.86	0.97	0.86	0.846	0.0826438	1.18203	0.0140683	cytosol
IPI00831483	Rps15	40S ribosomal protein S15	1.03	1	1	0.46	0.54	1.08	0.851667	0.27513	1.17417	0.243845	cytosol
IPI00263879	Rpl35	60S ribosomal protein L35	1	0.91	0.97	0.75	0.8	0.7	0.855	0.12276	1.16959	0.0340572	cytosol
IPI00112448	Rps10	40S ribosomal protein S10	0.92	1.01	1.03	0.75	0.73	0.71	0.858333	0.145934	1.16505	0.0633321	cytosol
IPI00224505	Rpl13	60S ribosomal protein L13	1	0.87	0.91	0.76	0.84	0.82	0.866667	0.0823812	1.15385	0.0106949	cytosol
IPI00648315	Rpl19	Ribosomal protein L19 isoform 2	ND	0.89	0.93	0.76	0.89	0.87	0.868	0.0641872	1.15207	0.0100427	cytosol
IPI00875584	Rps19	Rps19 protein	1.1	0.9	0.98	0.72	0.78	0.73	0.868333	0.15237	1.15163	0.0878765	cytosol,nucleus
IPI00339916	Eprs	Bifunctional aminoacyl-tRNA synthetase	1.14	0.68	0.84	0.94	0.77	ND	0.874	0.176579	1.14416	0.185815	cytosol
IPI00139795	Rplp2	60S acidic ribosomal protein P2	0.81	0.96	0.82	0.72	0.65	1.29	0.875	0.228626	1.14286	0.238144	cytosol
IPI00123349	Sec23a	Protein transport protein Sec23A	1.13	ND	0.74	0.93	0.89	0.69	0.876	0.173724	1.14155	0.185711	cytosol
IPI00322562	Rps14	40S ribosomal protein S14	0.97	0.98	0.84	0.53	0.52	0.55	0.731667	0.223017	1.13895	0.0319883	mitochondrion
IPI00807983	AI324046	Isoform 1 of Ig gamma-3 chain C region	0.9	0.88	0.99	0.81	0.82	0.87	0.878333	0.0649359	1.13852	0.00589645	cytosol
IPI00849793	Rpl12	60S ribosomal protein L12	1.06	1	1.03	0.75	0.72	0.76	0.886667	0.158703	1.12782	0.140661	cytosol
IPI00420726	Rps9	40S ribosomal protein S9	0.96	0.91	0.98	0.83	0.91	0.74	0.888333	0.0893122	1.1257	0.0280193	cytosol
IPI00134599	Rps3	40S ribosomal protein S3	0.95	1	0.95	0.8	0.81	0.85	0.893333	0.0840635	1.1194	0.0266075	cytosol
IPI00466820	Rps8	40S ribosomal protein S8	0.98	0.83	0.87	0.9	0.85	0.96	0.898333	0.0604704	1.11317	0.00918969	cytosol,nucleus
IPI00761650	Psmd9	26S proteasome non-ATPase regulatory subunit 9	0.93	0.85	1.06	0.86	0.81	ND	0.902	0.0983362	1.10865	0.0897679	cytosol
IPI00122421	Rpl27	60S ribosomal protein L27	0.98	1.01	1.04	0.77	0.82	0.81	0.905	0.117771	1.10497	0.10513	cytosol
IPI00137787	Rpl8	60S ribosomal protein L8	0.97	0.88	0.84	0.91	0.91	0.92	0.905	0.0432435	1.10497	0.00298745	cytosol
IPI00555113	Rpl18	60S ribosomal protein L18	1	1.01	1.02	0.79	0.81	0.8	0.905	0.115369	1.10497	0.0997488	cytosol
IPI00874876	Gne	Bifunctional UDP-N-acetylglucosamine 2-epimerase/N-acetylmannosamine kinase	1	0.83	0.93	0.86	0.91	ND	0.906	0.0658027	1.10375	0.0330817	cytosol
IPI00222546	Rpl22	60S ribosomal protein L22	1.14	0.99	1.08	0.73	0.77	0.73	0.906667	0.18576	1.10294	0.27316	cytosol
IPI00875924	Dnpep	Aspartyl aminopeptidase isoform b	0.65	0.86	0.89	0.73	ND	1.41	0.908	0.297019	1.10132	0.526663	cytosol
IPI00223217	Rpl13a	60S ribosomal protein L13a	0.84	0.94	0.89	0.8	0.97	1.01	0.908333	0.079854	1.10092	0.037467	cytosol
IPI00890117	Cfl1	Cofilin-1	0.79	1.07	ND	1.13	0.65	ND	0.91	0.228035	1.0989	0.487541	cytosol
IPI00222457	Dars	Aspartyl-tRNA synthetase isoform 1	0.84	0.91	0.83	1.29	0.93	0.68	0.913333	0.204418	1.09489	0.346624	cytosol
IPI00622160	Gm16477	Hypothetical protein	0.91	1.11	0.86	0.86	0.82	0.92	0.913333	0.103086	1.09489	0.0945119	cytosol
IPI00125971	Psmc6	26S protease regulatory subunit S10B	1.09	1.23	0.65	1.19	0.87	0.47	0.916667	0.308459	1.09091	0.537402	cytosol
IPI00121493	Ttc36	Tetratricopeptide repeat protein 36	0.79	0.92	0.81	1.03	1.12	0.87	0.923333	0.129254	1.08303	0.20598	cytosol
IPI00465880	Rps17	40S ribosomal protein S17	0.94	0.99	0.98	0.67	1.06	ND	0.928	0.150566	1.07759	0.345177	cytosol,nucleus
IPI00761421	Gm10362	Similar to Rpl17 protein	0.95	1	0.99	0.94	0.78	ND	0.932	0.088713	1.07296	0.161685	cytosol
IPI00762542	Rps11	40S ribosomal protein S11	0.97	0.97	0.89	0.8	ND	1.03	0.932	0.0889944	1.07296	0.162714	cytosol,nucleus
IPI00653254	Pygl	Liver glycogen phosphorylase	0.92	0.87	0.89	0.95	0.94	1.05	0.936667	0.0631401	1.06762	0.0574408	cytosol
IPI00830215	Ighg1	Ig gamma-1 chain C region secreted form	0.97	0.93	0.96	0.81	0.99	0.96	0.936667	0.0650128	1.06762	0.0626809	cytosol
IPI00620288	Gm12938	Similar to ribosomal protein L28	0.95	1.23	ND	0.84	ND	0.73	0.9375	0.21469	1.06667	0.601277	cytosol
IPI00876212	Rpl23a	Ribosomal protein L23a	ND	0.92	1.06	0.69	0.68	1.35	0.94	0.279732	1.06383	0.656546	cytosol
IPI00830478	Fam120a	Constitutive coactivator of PPAR-gamma-like protein 1	0.65	ND	0.89	1.66	0.54	0.97	0.942	0.437573	1.06157	0.781685	cytosol
IPI00880400	Rps2	40S ribosomal protein S2	0.95	0.93	1.04	0.77	0.86	1.12	0.945	0.1247	1.0582	0.329311	cytosol
IPI00113655	Rps6	40S ribosomal protein S6	1.05	0.86	1.1	0.94	0.92	0.86	0.955	0.099549	1.04712	0.318583	cytosol
IPI00474446	Eif2s1	Eukaryotic translation initiation factor 2 subunit 1	1.13	0.97	1	0.67	1.07	0.91	0.958333	0.1608	1.04348	0.553518	cytosol
IPI00953783	Mthfd1	Methylenetetrahydrofolate dehydrogenase 1	1.05	1.04	0.92	1	0.98	0.82	0.968333	0.086352	1.0327	0.41021	mitochondrion
IPI00831055	Hbb-b1	Beta-globin	1.05	0.95	0.91	0.9	0.86	1.22	0.981667	0.133479	1.01868	0.750202	cytosol
IPI00230415	Eif2s3x	Eukaryotic translation initiation factor 2 subunit 3, X-linked	1.14	0.99	0.81	1.03	0.8	1.2	0.995	0.165257	1.00503	0.943795	cytosol
IPI00123604	Rpsa	40S ribosomal protein SA	0.92	0.92	0.74	0.74	0.52	2.15	0.998333	0.583247	1.00167	0.994686	cytosol
IPI00331345	Rps3a	40S ribosomal protein S3a	1.25	1.16	1.08	0.95	0.82	0.82	1.01333	0.179295	0.986842	0.862614	cytosol
IPI00125521	Rps5	40S ribosomal protein S5	1.03	1.07	0.94	0.96	1.01	1.17	1.03	0.0831865	0.970874	0.417479	cytosol
IPI00132950	Rps21	40S ribosomal protein S21	0.91	1.19	ND	0.92	0.97	1.17	1.032	0.137186	0.968992	0.629507	cytosol
IPI00265759	Rbm47	Isoform 2 of RNA-binding protein 47	0.61	0.86	0.53	2.02	1.14	ND	1.032	0.601556	0.968992	0.911051	nucleus
IPI00667120	A1cf	Isoform 2 of APOBEC1 complementation factor	0.92	ND	0.93	1.09	ND	1.21	1.0375	0.138894	0.963855	0.626719	nucleus
IPI00223713	Hist1h1c	Histone H1.2	1.12	1.08	0.91	0.94	1.16	ND	1.042	0.110995	0.959693	0.445137	nucleus
IPI00930878	Psmc3	Proteasome (prosome, macropain) 26S subunit, ATPase 3	1.19	0.91	1.04	0.91	0.9	1.33	1.04667	0.178736	0.955414	0.550618	cytosol
IPI00622811	Ap2m1	Adaptor protein complex AP-2, mu1, isoform CRA_a	1	0.96	0.86	1.18	1.27	ND	1.054	0.167272	0.948767	0.510322	mitochondrion
IPI00458263	Igk	Ig kappa chain V-III region 50S10.1	1.33	0.97	0.96	0.91	1.12	ND	1.058	0.171085	0.94518	0.490625	cytosol
IPI00555004	Adh5	Alcohol dehydrogenase class-3	1.15	1.17	1.07	1.07	1.09	0.84	1.065	0.117941	0.938967	0.234917	mitochondrion
IPI00406118	Syncrip	Isoform 2 of Heterogeneous nuclear ribonucleoprotein Q	0.99	1.02	1.25	1.19	0.92	1.03	1.06667	0.12628	0.9375	0.25248	cytosol,nucleus
IPI00308706	Rpl5	60S ribosomal protein L5	1.17	1.1	1.08	0.93	1.4	0.74	1.07	0.22289	0.934579	0.476478	cytosol
IPI00461469	Mars	Methionyl-tRNA synthetase, cytoplasmic	1.25	ND	1.76	0.63	0.93	0.81	1.076	0.444162	0.929368	0.72147	cytosol
IPI00223714	Hist1h1e	Histone H1.4	1.25	1.12	0.97	1.17	1.14	0.86	1.085	0.143213	0.921659	0.205738	nucleus
IPI00111218	Aldh2	Aldehyde dehydrogenase, mitochondrial	0.73	0.74	1.17	0.79	1.02	1	0.908333	0.180822	0.917431	0.269398	mitochondrion
IPI00468481	Atp5b	ATP synthase subunit beta, mitochondrial	1.02	0.91	1.11	1.07	1.08	1.43	1.10333	0.174776	0.906344	0.207221	mitochondrion
IPI00828469	Lap3	Isoform 2 of Cytosol aminopeptidase	ND	0.93	1.41	1.12	1.36	0.74	1.112	0.283672	0.899281	0.427183	mitochondrion
IPI00828488	Hnrnpa2b1	Isoform 1 of Heterogeneous nuclear ribonucleoproteins A2/B1	1.06	0.93	0.87	1.18	1.55	ND	1.118	0.269574	0.894454	0.383104	cytosol,nucleus
IPI00762362	Rpl22l1	Isoform 2 of 60S ribosomal protein L22-like 1	ND	1.43	1.04	1.06	0.97	1.12	1.124	0.179248	0.88968	0.196802	cytosol
IPI00919164	Hnrnpm	Heterogeneous nuclear ribonucleoprotein M	1.24	ND	0.76	0.65	ND	1.97	1.155	0.600694	0.865801	0.641433	cytosol
IPI00466069	Eef2	Elongation factor 2	1.09	1.3	1.15	1.13	1.26	1.03	1.16	0.102372	0.862069	0.0122679	cytosol
IPI00331174	Cct7	T-complex protein 1 subunit eta	1.03	1.05	1.43	ND	1.29	1.05	1.17	0.180555	0.854701	0.103029	mitochondrion
IPI00120886	Ybx1	Nuclease-sensitive element-binding protein 1	2.2	0.75	ND	1	ND	0.83	1.195	0.678061	0.83682	0.605481	cytosol,nucleus
IPI00928176	Aldh4a1	Aldehyde dehydrogenase 4A1 precursor	1.71	1.37	1.2	0.73	0.98	ND	1.198	0.373591	0.834725	0.301576	mitochondrion
IPI00116221	Lactb2	Beta-lactamase-like protein 2	1.16	ND	1.41	1.13	1.19	1.14	1.206	0.116319	0.829187	0.0166766	mitochondrion
IPI00317794	Ncl	Nucleolin	1.23	1.07	1.07	1.22	0.98	1.78	1.225	0.288496	0.816327	0.114332	nucleus
IPI00154054	Acat1	Acetyl-CoA acetyltransferase, mitochondrial	1.06	1.27	1.14	1.37	1.46	1.07	1.22833	0.165338	0.814111	0.019615	mitochondrion
IPI00265761	Hist1h2a	Histone H2A type 1	1.42	ND	1.1	ND	1.41	1.03	1.24	0.204124	0.806452	0.100168	nucleus
IPI00116283	Cct3	T-complex protein 1 subunit gamma	1.23	0.86	1.05	1.37	2.58	0.38	1.245	0.739263	0.803213	0.45381	cytosol
IPI00626662	Aldh1a1	Retinal dehydrogenase 1	1.21	0.9	0.95	1.08	0.76	2.6	1.25	0.679058	0.8	0.408503	cytosol
IPI00336874	Hnrnpd	Isoform 4 of Heterogeneous nuclear ribonucleoprotein D0	1.1	1	0.79	1.28	1.63	1.82	1.27	0.390999	0.787402	0.151534	nucleus
IPI00406756	Agxt2l1	Alanine--glyoxylate aminotransferase 2-like 1	1.56	1.18	1.41	0.94	ND	1.33	1.284	0.236284	0.778816	0.0547926	mitochondrion
IPI00116281	Cct6a	T-complex protein 1 subunit zeta	1.37	0.96	1.02	1.56	ND	1.54	1.29	0.284429	0.775194	0.0847994	cytosol
IPI00331597	Hist1h1d	Histone H1.3	1.12	1.27	ND	1.35	1.49	ND	1.3075	0.154569	0.764818	0.0284005	nucleus
IPI00875325	Aco1	Aconitase 1	1.2	0.99	0.66	1.35	1.44	2.21	1.30833	0.522587	0.764331	0.208015	mitochondrion
IPI00135640	Psmc5	26S protease regulatory subunit 8	0.91	1.21	1.51	1.11	1.32	1.86	1.32	0.332265	0.757576	0.0648257	cytosol
IPI00918942	Cyb5	Cytochrome b-5	1.43	0.93	0.96	1.71	1.58	1.37	1.33	0.321061	0.75188	0.0533248	cytosol,mitochondrion
IPI00875405	Psmd1	Proteasome (prosome, macropain) 26S subunit, non-ATPase, 1	0.57	ND	0.57	2.58	1.9	1.08	1.34	0.880994	0.746269	0.436829	cytosol
IPI00321644	Cyp2d26	Cytochrome P450 2D26	1.26	1.34	1.68	0.97	1.64	1.27	1.36	0.265104	0.735294	0.0208633	cytosol
IPI00269811	Cbs	Isoform 2 of Cystathionine beta-synthase	1.11	1.07	1.12	ND	1.73	1.79	1.364	0.362602	0.733138	0.0881622	cytosol,nucleus
IPI00153317	Aldh1l1	10-formyltetrahydrofolate dehydrogenase	1.11	1.3	1.25	0.91	0.97	1.41	1.15833	0.195593	0.719424	0.104195	mitochondrion
IPI00153660	Dlat	Dihydrolipoyllysine-residue acetyltransferase component of pyruvate dehydrogenase complex	1.49	1.37	1.43	1.44	1.36	1.28	1.395	0.0739594	0.716846	4.6569e-05	mitochondrion
IPI00458583	Hnrnpu	Heterogeneous nuclear ribonucleoprotein U	1.3	1.24	2.08	1.54	1.31	1.04	1.41833	0.361465	0.705053	0.0364657	cytosol
IPI00133428	Psmc1	26S protease regulatory subunit 4	1.94	1.39	1.76	1.35	0.66	ND	1.42	0.492291	0.704225	0.129086	cytosol
IPI00131438	Pck1	Phosphoenolpyruvate carboxykinase, cytosolic [GTP]	1.31	ND	2.81	1.17	1.33	0.58	1.44	0.824379	0.694444	0.298631	cytosol
IPI00848492	Etfb	Electron transfer flavoprotein subunit beta	0.44	0.54	0.57	2.29	1.36	3.47	1.445	1.21791	0.692042	0.4118	mitochondrion
IPI00229807	Gck	Isoform 2 of Glucokinase	ND	1.47	1.22	0.52	0.7	3.35	1.452	1.12813	0.688705	0.420943	cytosol,mitochondrion
IPI00894588	Acadl	long-chain acyl-CoA dehydrogenase precursor	1.45	1.02	ND	ND	1.55	1.91	1.4825	0.366185	0.674536	0.0779711	mitochondrion
IPI00123494	Psmd2	26S proteasome non-ATPase regulatory subunit 2	1.47	1.36	1.28	2.14	1.6	1.24	1.515	0.333092	0.660066	0.012795	cytosol
IPI00751493	Pnp1	Purine-nucleoside phosphorylase 1	ND	1.45	1.72	1.53	1.06	1.89	1.53	0.313449	0.653595	0.0194208	cytosol
IPI00270326	Psmc2	proteasome (prosome, macropain) 26S subunit, ATPase 2	1.2	0.96	ND	ND	1.91	2.18	1.5625	0.576332	0.64	0.145988	cytosol
IPI00845802	Hba-a2	Hemoglobin alpha, adult chain 2	1.66	1.8	1.68	1.48	1.35	1.42	1.565	0.174327	0.638978	0.000510948	cytosol
IPI00895023	Carkd	Isoform 3 of Carbohydrate kinase domain-containing protein	ND	2.37	1.67	1.09	1.22	1.58	1.586	0.50043	0.630517	0.0588969	mitochondrion
IPI00330804	Hsp90aa1	Heat shock protein HSP 90-alpha	1.47	ND	2.06	1.32	1.97	ND	1.705	0.365011	0.58651	0.0306732	cytosol,nucleus
IPI00129276	Eif3a	Eukaryotic translation initiation factor 3 subunit A	2.15	2.16	ND	1.24	1.56	1.65	1.752	0.398208	0.570776	0.0134482	cytosol
IPI00323908	Cyp2d10	Cytochrome P450 2D10	0.91	ND	1.41	1.95	2.34	2.17	1.756	0.588541	0.569476	0.0453632	cytosol
IPI00113223	Fasn	Fatty acid synthase	1.71	1.78	1.93	1.96	1.6	1.73	1.785	0.137514	0.560224	3.36355e-05	mitochondrion
IPI00229080	Hsp90ab1	Hsp90ab1 protein	1.63	1.75	1.71	2	1.88	2.22	1.865	0.217692	0.536193	0.000194606	mitochondrion
IPI00110827	Acta1	Actin, alpha skeletal muscle	1.74	2.07	ND	1.81	ND	1.86	1.87	0.142127	0.534759	0.00117359	cytosol
IPI00849080	Sfpq	Splicing factor, proline- and glutamine-rich	ND	1.42	2.31	2.28	ND	1.57	1.895	0.466083	0.527704	0.0311386	cytosol,nucleus
IPI00134131	Scp2	Isoform SCPx of Non-specific lipid-transfer protein	1.75	2.54	1.67	1.87	2.01	1.61	1.90833	0.341082	0.524017	0.00126595	mitochondrion
IPI00828513	Psmc4	Proteasome 26S ATPase subunit 4	1.07	1.23	0.77	1.08	2.09	5.51	1.95833	1.79638	0.510638	0.248168	cytosol
IPI00751369	Ldha	lactate dehydrogenase A isoform 2	1.83	2.35	2.07	1.94	2	2.08	2.045	0.175585	0.488998	2.74239e-05	mitochondrion
IPI00310669	Dak	Bifunctional ATP-dependent dihydroxyacetone kinase/FAD-AMP lyase (cyclizing)	1.54	2.06	2.46	3.17	2.53	2.4	2.36	0.540185	0.423729	0.00163218	cytosol
IPI00889914	Ankfy1	Ankyrin repeat and FYVE domain containing 1	3.1	ND	2.06	1.88	2.79	ND	2.4575	0.581628	0.406918	0.0152934	cytosol
IPI00648810	Pcyt2	Phosphate cytidylyltransferase 2, ethanolamine, isoform CRA_b	1.62	2.77	ND	ND	2.84	3.19	2.605	0.681885	0.383877	0.0181418	cytosol
IPI00885762	Acads	Acads Protein	ND	3.63	3.16	1.03	2.8	2.89	2.702	0.988873	0.370096	0.0183243	mitochondrion
IPI00876550	Hist1h2bf	Histone H2B	ND	2.6	3.21	2.59	2.42	ND	2.705	0.346651	0.369686	0.00223336	nucleus
IPI00876005	Hist4h4	Histone H4	2.5	ND	2.47	2.35	2.27	2.75	2.468	0.182811	0.324149	5.65448e-05	cytosol
IPI00318577	Dpys	Dihydropyrimidinase	3.22	3.44	3.81	2.64	2.57	3.26	3.15667	0.476011	0.31679	0.000103524	cytosol
IPI00154045	Gpt	Alanine aminotransferase 1	2.29	1.72	ND	4.1	5.05	ND	3.29	1.55119	0.303951	0.0599009	cytosol
IPI00676914	Vcp	Transitional endoplasmic reticulum ATPase	2.39	3.68	ND	3.51	4.18	3.04	3.36	0.678344	0.297619	0.00147222	cytosol
IPI00555069	Pgk1	Phosphoglycerate kinase 1	2.71	5.35	2.07	2.77	4.26	ND	3.432	1.33967	0.291375	0.0153577	cytosol
IPI00137409	Tkt	Transketolase	2.77	4.45	3.24	4.07	3.84	2.86	3.53833	0.684731	0.282619	0.000270983	cytosol
IPI00890872	Pah	Phenylalanine hydroxylase	3.7	3.01	3.75	4.1	3.91	3.68	3.69167	0.369509	0.27088	1.01493e-05	cytosol
IPI00116753	Etfa	Electron transfer flavoprotein subunit alpha, mitochondrial	3.4	2.66	2.66	4.56	4.76	4.21	3.70833	0.93553	0.269663	0.000863678	mitochondrion
IPI00554931	Hpd	Hpd 4-hydroxyphenylpyruvate dioxygenase	3.06	5.23	4.92	2.53	4.7	4.51	4.15833	1.09576	0.240481	0.000881301	cytosol
IPI00120864	Pbld	Phenazine biosynthesis-like domain-containing protein 1	3.58	3.65	5.94	8.74	ND	0.46	4.474	3.0797	0.223514	0.0651932	cytosol
IPI00119470	Amdhd1	Probable imidazolonepropionase	4.93	7.34	4.6	6.58	4.31	3.03	5.13167	1.57416	0.194868	0.00135232	cytosol
IPI00115871	Acot1	Acyl-coenzyme A thioesterase 1	7.03	3.38	5.42	5.39	ND	6.62	5.568	1.42171	0.179598	0.00198814	mitochondrion
IPI00321617	Ephx2	Isoform 1 of Epoxide hydrolase 2	ND	15.85	1.59	5.48	1.39	3.78	5.618	5.96221	0.177999	0.158324	cytosol
IPI00314191	Cbr1	Carbonyl reductase [NADPH] 1	11.67	6.73	4.57	3.32	6.09	5.64	6.33667	2.88	0.158	0.00614222	cytosol
IPI00310658	Akr1c13	Aldo-keto reductase family 1 member C13	11	ND	6.19	2.65	ND	5.68	6.38	3.45366	0.15674	0.0526543	cytosol
IPI00114628	Inmt	Indolethylamine N-methyltransferase	2.48	7.35	9.53	4.61	6.03	9.39	6.565	2.76346	0.152323	0.00434931	cytosol
IPI00126248	Acly	ATP citrate lyase	5.08	ND	7.01	8.58	ND	6.04	6.6775	1.49315	0.149757	0.00471871	cytosol
IPI00111950	Akr1c6	Estradiol 17 beta-dehydrogenase 5	11.9	5.92	6.7	3.43	11.92	7.52	7.89833	3.4	0.127	0.00418846	cytosol
IPI00554989	Ppia	Peptidyl-prolyl cis-trans isomerase	6.14	5.91	7.48	8.2	15.05	6.42	8.2	3.4669	0.121951	0.00381161	cytosol
IPI00471137	Akr1c12	Aldo-keto reductase family 1, member C12	ND	6.56	9.21	10.33	6.97	ND	8.2675	1.80197	0.120956	0.00398057	cytosol
IPI00136213	Sardh	Sarcosine dehydrogenase, mitochondrial	6.67	10.02	8.69	5.04	4.29	5.17	6.64667	2.27468	0.115241	0.00173897	mitochondrion
IPI00762047	Acly	ATP-citrate synthase	ND	5.81	8.93	11.65	9.61	14.1	10.02	3.09772	0.0998004	0.0028719	cytosol
IPI00221890	Car3	Carbonic anhydrase 3	11.39	10.41	10.31	9.59	11.59	10.69	10.6633	0.73872	0.0781494	5.56119e-07	cytosol
IPI00466128	Akr1a4	Alcohol dehydrogenase [NADP+]	12.11	16.36	10.24	7.02	14.68	6.98	11.2317	3.89257	0.0662142	0.0013434	cytosol
